# Supplementary material for: Transcriptome and Proteome Co-Profiling Offers an Understanding of Pre-Harvest Sprouting (PHS) Molecular Mechanisms in Wheat (Triticum aestivum)
Source: Plants (Basel). 2022 Oct 22;11(21):2807. doi: 10.3390/plants11212807 (PMC9657071; doi:10.3390/plants11212807)
Supplement: Supplementary file 1 [file plants-11-02807-s001.zip]

Archive with 14 entries (13 files):
- supplementaryinformation/
- supplementaryinformation/Supplementary Figure S1.jpg
- supplementaryinformation/Supplementary Figure S2.jpg
- supplementaryinformation/Supplementary Figure S3.jpg
- supplementaryinformation/Supplementary Figure S4.jpg
- supplementaryinformation/Supplementary Figure S5.jpg
- supplementaryinformation/Supplementary table S1.xlsx
- supplementaryinformation/Supplementary table S2.xlsx
- supplementaryinformation/Supplementary table S3.xlsx
- supplementaryinformation/Supplementary table S4.xlsx
- supplementaryinformation/Supplementary table S5.xlsx
- supplementaryinformation/Supplementary table S6.xlsx
- supplementaryinformation/Supplementary table S7.xlsx
- supplementaryinformation/Supplementary table S8.xlsx
