# Supplementary material for: Transcriptome and Proteome Co-Profiling Offers an Understanding of Pre-Harvest Sprouting (PHS) Molecular Mechanisms in Wheat (Triticum aestivum)
Source: Plants (Basel). 2022 Oct 22;11(21):2807. doi: 10.3390/plants11212807 (PMC9657071; doi:10.3390/plants11212807)
Supplement: Supplementary file 1 [file plants-11-02807-s001.zip › supplementaryinformation/Supplementary table S1.xlsx]

## Sheet: Sheet1
Supplementary table 1. Number of raw data reads and mapping reads
Sample	Reads	Mapped_Reads	Mapping_Rate
Ta_K_PHS0_1	67763120	59486488	87.7859
Ta_K_PHS0_2	65338430	57827267	88.5042
Ta_K_PHS0_3	55353494	48737948	88.0485
Ta_K_PHS7_1	74452780	59355801	79.7227
Ta_K_PHS7_2	68524766	55813177	81.4496
Ta_K_PHS7_3	85991296	67862940	78.9184
Ta_W_PHS0_1	76404552	67681910	88.5836
Ta_W_PHS0_2	72300236	64482957	89.1878
Ta_W_PHS0_3	67337184	60429480	89.7416
Ta_W_PHS7_1	68823378	54465358	79.1379
Ta_W_PHS7_2	76624882	60107269	78.4435
Ta_W_PHS7_3	49514908	36247958	73.2062
Average	6.90358e+07	5.77082e+07	83.5608
