# Supplementary material for: Transcriptome and Proteome Co-Profiling Offers an Understanding of Pre-Harvest Sprouting (PHS) Molecular Mechanisms in Wheat (Triticum aestivum)
Source: Plants (Basel). 2022 Oct 22;11(21):2807. doi: 10.3390/plants11212807 (PMC9657071; doi:10.3390/plants11212807)
Supplement: Supplementary file 1 [file plants-11-02807-s001.zip › supplementaryinformation/Supplementary table S2.xlsx]

## Sheet: Sheet1
Supplementary table 2. DEGs by comparison group were detected at 2 foldchange & p-value <0.005.
Comparison	Up-regulation	Down-regulation	Total
K0 vs K7	3645	1905	5550
W0 vs W7	1373	951	2324
K0 vs W0	186	200	386
K7 vs W7	1561	3303	4864
