# Supplementary material for: Transcriptome and Proteome Co-Profiling Offers an Understanding of Pre-Harvest Sprouting (PHS) Molecular Mechanisms in Wheat (Triticum aestivum)
Source: Plants (Basel). 2022 Oct 22;11(21):2807. doi: 10.3390/plants11212807 (PMC9657071; doi:10.3390/plants11212807)
Supplement: Supplementary file 1 [file plants-11-02807-s001.zip › supplementaryinformation/Supplementary table S3.xlsx]

## Sheet: k0vsk7_UP
Category	GO ID	GO term	p-value	Count
GOTERM_BP_DIRECT	GO:0005975	carbohydrate metabolic process	3.30014e-21	230
GOTERM_BP_DIRECT	GO:0006334	nucleosome assembly	4.33726e-10	141
GOTERM_BP_DIRECT	GO:0042744	hydrogen peroxide catabolic process	2.47251e-06	112
GOTERM_BP_DIRECT	GO:0006979	response to oxidative stress	0.000157626	111
GOTERM_BP_DIRECT	GO:0071555	cell wall organization	3.03442e-10	92
GOTERM_BP_DIRECT	GO:0015979	photosynthesis	4.14836e-20	88
GOTERM_BP_DIRECT	GO:0009658	chloroplast organization	4.09996e-07	78
GOTERM_BP_DIRECT	GO:0007018	microtubule-based movement	2.05697e-44	77
GOTERM_BP_DIRECT	GO:0006749	glutathione metabolic process	3.66289e-06	77
GOTERM_BP_DIRECT	GO:0032259	methylation	0.00387905	72
GOTERM_BP_DIRECT	GO:0006633	fatty acid biosynthetic process	1.16618e-05	68
GOTERM_BP_DIRECT	GO:0009734	auxin-activated signaling pathway	0.000594186	47
GOTERM_BP_DIRECT	GO:0018298	protein-chromophore linkage	4.72641e-06	44
GOTERM_BP_DIRECT	GO:0051301	cell division	6.04929e-05	44
GOTERM_BP_DIRECT	GO:0010411	xyloglucan metabolic process	5.4801e-10	42
GOTERM_BP_DIRECT	GO:0006865	amino acid transport	0.000720787	42
GOTERM_BP_DIRECT	GO:0006342	chromatin silencing	3.58956e-12	40
GOTERM_BP_DIRECT	GO:0042546	cell wall biogenesis	2.52818e-09	40
GOTERM_BP_DIRECT	GO:0000226	microtubule cytoskeleton organization	4.57675e-08	37
GOTERM_BP_DIRECT	GO:0015995	chlorophyll biosynthetic process	4.31131e-24	35
GOTERM_BP_DIRECT	GO:0009416	response to light stimulus	2.97624e-07	35
GOTERM_BP_DIRECT	GO:0006096	glycolytic process	0.000408921	33
GOTERM_BP_DIRECT	GO:0009834	plant-type secondary cell wall biogenesis	1.61174e-05	30
GOTERM_BP_DIRECT	GO:0000278	mitotic cell cycle	0.00151607	29
GOTERM_BP_DIRECT	GO:0009800	cinnamic acid biosynthetic process	2.91524e-12	28
GOTERM_BP_DIRECT	GO:0006559	L-phenylalanine catabolic process	1.25515e-09	28
GOTERM_BP_DIRECT	GO:0006260	DNA replication	0.00116306	27
GOTERM_BP_DIRECT	GO:0000079	regulation of cyclin-dependent protein serine/threonine kinase activity	0.00167617	26
GOTERM_BP_DIRECT	GO:0030244	cellulose biosynthetic process	2.85875e-07	25
GOTERM_BP_DIRECT	GO:0007049	cell cycle	1.89609e-05	23
GOTERM_BP_DIRECT	GO:0009833	plant-type primary cell wall biogenesis	0.000387909	23
GOTERM_BP_DIRECT	GO:0006270	DNA replication initiation	1.87185e-13	20
GOTERM_BP_DIRECT	GO:0045910	negative regulation of DNA recombination	0.000184362	20
GOTERM_BP_DIRECT	GO:0006261	DNA-dependent DNA replication	0.00120035	20
GOTERM_BP_DIRECT	GO:0019953	sexual reproduction	0.00132064	20
GOTERM_BP_DIRECT	GO:0006782	protoporphyrinogen IX biosynthetic process	1.16568e-12	19
GOTERM_BP_DIRECT	GO:0006268	DNA unwinding involved in DNA replication	2.05949e-05	19
GOTERM_BP_DIRECT	GO:0006730	one-carbon metabolic process	0.000453651	19
GOTERM_BP_DIRECT	GO:0016998	cell wall macromolecule catabolic process	0.000468296	19
GOTERM_BP_DIRECT	GO:0006032	chitin catabolic process	0.000761383	19
GOTERM_BP_DIRECT	GO:0045454	cell redox homeostasis	0.00174781	19
GOTERM_BP_DIRECT	GO:0000727	double-strand break repair via break-induced replication	4.81866e-05	18
GOTERM_BP_DIRECT	GO:0007015	actin filament organization	3.05664e-06	17
GOTERM_BP_DIRECT	GO:0030261	chromosome condensation	0.000135277	17
GOTERM_BP_DIRECT	GO:0009768	photosynthesis, light harvesting in photosystem I	0.000151275	17
GOTERM_BP_DIRECT	GO:0009809	lignin biosynthetic process	0.00017167	17
GOTERM_BP_DIRECT	GO:0006094	gluconeogenesis	0.000216285	17
GOTERM_BP_DIRECT	GO:0008360	regulation of cell shape	0.00356929	17
GOTERM_BP_DIRECT	GO:0009853	photorespiration	4.57506e-08	16
GOTERM_BP_DIRECT	GO:0019253	reductive pentose-phosphate cycle	1.15133e-07	16
GOTERM_BP_DIRECT	GO:0051017	actin filament bundle assembly	5.22173e-07	16
GOTERM_BP_DIRECT	GO:0030388	fructose 1,6-bisphosphate metabolic process	3.35399e-05	16
GOTERM_BP_DIRECT	GO:0045493	xylan catabolic process	3.57974e-05	16
GOTERM_BP_DIRECT	GO:0031222	arabinan catabolic process	1.36995e-06	15
GOTERM_BP_DIRECT	GO:0006267	pre-replicative complex assembly involved in nuclear cell cycle DNA replication	2.63834e-08	14
GOTERM_BP_DIRECT	GO:0016584	nucleosome positioning	0.00213053	14
GOTERM_BP_DIRECT	GO:0005985	sucrose metabolic process	1.06144e-08	13
GOTERM_BP_DIRECT	GO:0042372	phylloquinone biosynthetic process	5.93744e-05	13
GOTERM_BP_DIRECT	GO:0009772	photosynthetic electron transport in photosystem II	0.000261593	12
GOTERM_BP_DIRECT	GO:0046294	formaldehyde catabolic process	0.00181491	12
GOTERM_BP_DIRECT	GO:0071277	cellular response to calcium ion	8.27809e-06	11
GOTERM_BP_DIRECT	GO:0005986	sucrose biosynthetic process	2.64462e-05	11
GOTERM_BP_DIRECT	GO:0009773	photosynthetic electron transport in photosystem I	0.000105287	11
GOTERM_BP_DIRECT	GO:0006796	phosphate-containing compound metabolic process	0.000201245	11
GOTERM_BP_DIRECT	GO:0006272	leading strand elongation	0.00497741	11
GOTERM_BP_DIRECT	GO:0035435	phosphate ion transmembrane transport	0.00499232	11
GOTERM_BP_DIRECT	GO:0007076	mitotic chromosome condensation	7.62712e-07	10
GOTERM_BP_DIRECT	GO:0032544	plastid translation	9.93878e-07	10
GOTERM_BP_DIRECT	GO:1902975	mitotic DNA replication initiation	0.00210143	9
GOTERM_BP_DIRECT	GO:0009854	oxidative photosynthetic carbon pathway	2.57326e-05	8
GOTERM_BP_DIRECT	GO:0016032	viral process	2.57326e-05	8
GOTERM_BP_DIRECT	GO:0006783	heme biosynthetic process	4.21129e-05	8
GOTERM_BP_DIRECT	GO:0006271	DNA strand elongation involved in DNA replication	0.0014272	8
GOTERM_BP_DIRECT	GO:0006614	SRP-dependent cotranslational protein targeting to membrane	0.00174804	8
GOTERM_BP_DIRECT	GO:0016540	protein autoprocessing	0.00190907	8
GOTERM_BP_DIRECT	GO:0010731	protein glutathionylation	0.0027414	8
GOTERM_BP_DIRECT	GO:0006542	glutamine biosynthetic process	4.05836e-05	7
GOTERM_BP_DIRECT	GO:0046373	L-arabinose metabolic process	8.24584e-05	7
GOTERM_BP_DIRECT	GO:0006839	mitochondrial transport	0.000102826	7
GOTERM_BP_DIRECT	GO:0010207	photosystem II assembly	0.000168272	7
GOTERM_BP_DIRECT	GO:0051014	actin filament severing	0.00190907	7
GOTERM_BP_DIRECT	GO:0042128	nitrate assimilation	0.0027414	7
GOTERM_BP_DIRECT	GO:0009094	L-phenylalanine biosynthetic process	0.00285493	7
GOTERM_BP_DIRECT	GO:0042793	transcription from plastid promoter	1.62963e-07	6
GOTERM_BP_DIRECT	GO:1901671	positive regulation of superoxide dismutase activity	8.5735e-05	6
GOTERM_BP_DIRECT	GO:0019464	glycine decarboxylation via glycine cleavage system	0.000102826	6
GOTERM_BP_DIRECT	GO:0008152	metabolic process	0.000839751	6
GOTERM_BP_DIRECT	GO:0048564	photosystem I assembly	0.000873999	6
GOTERM_BP_DIRECT	GO:0043335	protein unfolding	0.0013048	6
GOTERM_BP_DIRECT	GO:0006065	UDP-glucuronate biosynthetic process	0.0014272	6
GOTERM_BP_DIRECT	GO:0006751	glutathione catabolic process	0.00382584	6
GOTERM_BP_DIRECT	GO:0016131	brassinosteroid metabolic process	0.00396827	6
GOTERM_BP_DIRECT	GO:0051513	regulation of monopolar cell growth	0.000189436	5
GOTERM_BP_DIRECT	GO:0009704	de-etiolation	0.00174096	5
GOTERM_BP_DIRECT	GO:0046838	phosphorylated carbohydrate dephosphorylation	0.00174096	5
GOTERM_BP_DIRECT	GO:0098869	cellular oxidant detoxification	0.00174096	5
GOTERM_BP_DIRECT	GO:0090333	regulation of stomatal closure	0.00174096	5
GOTERM_BP_DIRECT	GO:0015994	chlorophyll metabolic process	0.00174096	5
GOTERM_BP_DIRECT	GO:0071422	succinate transmembrane transport	0.00371224	5
GOTERM_BP_DIRECT	GO:0071423	malate transmembrane transport	0.00371224	5
GOTERM_BP_DIRECT	GO:0010025	wax biosynthetic process	0.00371224	5
GOTERM_BP_DIRECT	GO:0015729	oxaloacetate transport	0.00371224	5
GOTERM_BP_DIRECT	GO:0008272	sulfate transport	0.00371224	5
GOTERM_BP_DIRECT	GO:0015709	thiosulfate transport	0.00371224	5
GOTERM_BP_DIRECT	GO:0051693	actin filament capping	3.99701e-05	4
GOTERM_BP_DIRECT	GO:0090228	positive regulation of red or far-red light signaling pathway	1.04099e-05	3
GOTERM_BP_DIRECT	GO:0018160	peptidyl-pyrromethane cofactor linkage	1.04099e-05	3
GOTERM_BP_DIRECT	GO:0006269	DNA replication, synthesis of RNA primer	0.00470829	3
GOTERM_BP_DIRECT	GO:0033567	DNA replication, Okazaki fragment processing	0.00470829	3
GOTERM_BP_DIRECT	GO:0015976	carbon utilization	0.00497741	3
GOTERM_CC_DIRECT	GO:0009507	chloroplast	8.66035e-52	370
GOTERM_CC_DIRECT	GO:0000786	nucleosome	1.25831e-47	283
GOTERM_CC_DIRECT	GO:0005576	extracellular region	2.55733e-05	240
GOTERM_CC_DIRECT	GO:0009535	chloroplast thylakoid membrane	3.83019e-24	143
GOTERM_CC_DIRECT	GO:0005618	cell wall	4.66605e-09	132
GOTERM_CC_DIRECT	GO:0009506	plasmodesma	7.1661e-05	126
GOTERM_CC_DIRECT	GO:0048046	apoplast	5.18361e-06	122
GOTERM_CC_DIRECT	GO:0005874	microtubule	5.40002e-33	117
GOTERM_CC_DIRECT	GO:0046658	anchored component of plasma membrane	8.07033e-05	114
GOTERM_CC_DIRECT	GO:0009505	plant-type cell wall	0.000806394	78
GOTERM_CC_DIRECT	GO:0005840	ribosome	0.00303972	77
GOTERM_CC_DIRECT	GO:0009536	plastid	2.00931e-09	70
GOTERM_CC_DIRECT	GO:0009570	chloroplast stroma	2.16507e-08	53
GOTERM_CC_DIRECT	GO:0005887	integral component of plasma membrane	1.03562e-06	50
GOTERM_CC_DIRECT	GO:0009654	photosystem II oxygen evolving complex	1.34048e-27	45
GOTERM_CC_DIRECT	GO:0009523	photosystem II	2.03772e-05	39
GOTERM_CC_DIRECT	GO:0019898	extrinsic component of membrane	5.25402e-14	38
GOTERM_CC_DIRECT	GO:0009522	photosystem I	1.15306e-07	38
GOTERM_CC_DIRECT	GO:0042555	MCM complex	2.19627e-24	21
GOTERM_CC_DIRECT	GO:0005856	cytoskeleton	9.27069e-06	21
GOTERM_CC_DIRECT	GO:0009579	thylakoid	1.15766e-06	18
GOTERM_CC_DIRECT	GO:0031969	chloroplast membrane	0.000456967	18
GOTERM_CC_DIRECT	GO:0005819	spindle	0.00143076	17
GOTERM_CC_DIRECT	GO:0005871	kinesin complex	8.19665e-06	11
GOTERM_CC_DIRECT	GO:0009360	DNA polymerase III complex	3.76741e-09	9
GOTERM_CC_DIRECT	GO:0009543	chloroplast thylakoid lumen	1.48639e-05	9
GOTERM_CC_DIRECT	GO:0008622	epsilon DNA polymerase complex	0.000514471	8
GOTERM_CC_DIRECT	GO:0009538	photosystem I reaction center	0.00127788	8
GOTERM_CC_DIRECT	GO:0000427	plastid-encoded plastid RNA polymerase complex	5.619e-06	4
GOTERM_CC_DIRECT	GO:0031390	Ctf18 RFC-like complex	0.000633568	4
GOTERM_MF_DIRECT	GO:0005524	ATP binding	1.3435e-07	1242
GOTERM_MF_DIRECT	GO:0004672	protein kinase activity	2.81988e-08	350
GOTERM_MF_DIRECT	GO:0046982	protein heterodimerization activity	4.41522e-27	274
GOTERM_MF_DIRECT	GO:0016491	oxidoreductase activity	1.10948e-05	256
GOTERM_MF_DIRECT	GO:0005509	calcium ion binding	0.00131003	166
GOTERM_MF_DIRECT	GO:0004553	hydrolase activity, hydrolyzing O-glycosyl compounds	5.98319e-17	117
GOTERM_MF_DIRECT	GO:0004601	peroxidase activity	0.000388376	117
GOTERM_MF_DIRECT	GO:0008017	microtubule binding	1.66878e-32	111
GOTERM_MF_DIRECT	GO:0016788	hydrolase activity, acting on ester bonds	3.41164e-05	96
GOTERM_MF_DIRECT	GO:0004364	glutathione transferase activity	1.29926e-05	77
GOTERM_MF_DIRECT	GO:0004252	serine-type endopeptidase activity	0.000382472	74
GOTERM_MF_DIRECT	GO:1990939	ATP-dependent microtubule motor activity	8.551e-35	66
GOTERM_MF_DIRECT	GO:0003824	catalytic activity	1.87087e-05	66
GOTERM_MF_DIRECT	GO:0030145	manganese ion binding	0.000767642	58
GOTERM_MF_DIRECT	GO:0004185	serine-type carboxypeptidase activity	2.44648e-11	43
GOTERM_MF_DIRECT	GO:0030247	polysaccharide binding	0.00225845	43
GOTERM_MF_DIRECT	GO:0016762	xyloglucan:xyloglucosyl transferase activity	2.56827e-10	42
GOTERM_MF_DIRECT	GO:0008422	beta-glucosidase activity	1.80466e-05	42
GOTERM_MF_DIRECT	GO:0016168	chlorophyll binding	7.43596e-08	39
GOTERM_MF_DIRECT	GO:0051015	actin filament binding	5.61039e-07	34
GOTERM_MF_DIRECT	GO:0003755	peptidyl-prolyl cis-trans isomerase activity	0.00423075	31
GOTERM_MF_DIRECT	GO:0043295	glutathione binding	7.99682e-06	30
GOTERM_MF_DIRECT	GO:0016791	phosphatase activity	0.00039364	30
GOTERM_MF_DIRECT	GO:0045548	phenylalanine ammonia-lyase activity	1.78758e-13	28
GOTERM_MF_DIRECT	GO:0051537	2 iron, 2 sulfur cluster binding	0.000784824	28
GOTERM_MF_DIRECT	GO:0047834	D-threo-aldose 1-dehydrogenase activity	0.00148789	27
GOTERM_MF_DIRECT	GO:0003678	DNA helicase activity	1.13567e-12	26
GOTERM_MF_DIRECT	GO:0003993	acid phosphatase activity	0.000164333	26
GOTERM_MF_DIRECT	GO:0003688	DNA replication origin binding	5.25535e-11	25
GOTERM_MF_DIRECT	GO:0016760	cellulose synthase (UDP-forming) activity	8.44653e-08	25
GOTERM_MF_DIRECT	GO:0046556	alpha-L-arabinofuranosidase activity	7.0439e-10	22
GOTERM_MF_DIRECT	GO:0042973	glucan endo-1,3-beta-D-glucosidase activity	1.0843e-05	21
GOTERM_MF_DIRECT	GO:0015250	water channel activity	0.00176733	21
GOTERM_MF_DIRECT	GO:0004556	alpha-amylase activity	2.7213e-06	17
GOTERM_MF_DIRECT	GO:0015267	channel activity	0.00240586	17
GOTERM_MF_DIRECT	GO:0045156	electron transporter, transferring electrons within the cyclic electron transport pathway of photosynthesis activity	1.11565e-05	16
GOTERM_MF_DIRECT	GO:0009044	xylan 1,4-beta-xylosidase activity	2.28281e-06	15
GOTERM_MF_DIRECT	GO:0045551	cinnamyl-alcohol dehydrogenase activity	5.37898e-05	15
GOTERM_MF_DIRECT	GO:0004427	inorganic diphosphatase activity	0.000321955	15
GOTERM_MF_DIRECT	GO:0003887	DNA-directed DNA polymerase activity	0.00422673	15
GOTERM_MF_DIRECT	GO:0008574	ATP-dependent microtubule motor activity, plus-end-directed	1.90159e-07	14
GOTERM_MF_DIRECT	GO:0008271	secondary active sulfate transmembrane transporter activity	6.3179e-06	14
GOTERM_MF_DIRECT	GO:0015301	anion:anion antiporter activity	3.17461e-05	14
GOTERM_MF_DIRECT	GO:0051536	iron-sulfur cluster binding	0.00165427	14
GOTERM_MF_DIRECT	GO:0019829	cation-transporting ATPase activity	0.00204384	14
GOTERM_MF_DIRECT	GO:0031492	nucleosomal DNA binding	0.00310072	14
GOTERM_MF_DIRECT	GO:0016157	sucrose synthase activity	1.93032e-06	13
GOTERM_MF_DIRECT	GO:0016841	ammonia-lyase activity	0.000536121	13
GOTERM_MF_DIRECT	GO:0005388	calcium-transporting ATPase activity	1.09851e-06	12
GOTERM_MF_DIRECT	GO:0016984	ribulose-bisphosphate carboxylase activity	5.65214e-06	12
GOTERM_MF_DIRECT	GO:0051903	S-(hydroxymethyl)glutathione dehydrogenase activity	0.000379095	12
GOTERM_MF_DIRECT	GO:0004024	alcohol dehydrogenase activity, zinc-dependent	0.000379095	12
GOTERM_MF_DIRECT	GO:0016881	acid-amino acid ligase activity	0.000928494	12
GOTERM_MF_DIRECT	GO:0003777	microtubule motor activity	1.2109e-05	11
GOTERM_MF_DIRECT	GO:0004565	beta-galactosidase activity	0.000588377	11
GOTERM_MF_DIRECT	GO:0035673	oligopeptide transmembrane transporter activity	0.000656555	11
GOTERM_MF_DIRECT	GO:0016987	sigma factor activity	7.45515e-08	10
GOTERM_MF_DIRECT	GO:0004332	fructose-bisphosphate aldolase activity	0.00157097	10
GOTERM_MF_DIRECT	GO:0004089	carbonate dehydratase activity	0.00206598	10
GOTERM_MF_DIRECT	GO:0016851	magnesium chelatase activity	5.17235e-11	9
GOTERM_MF_DIRECT	GO:0010277	chlorophyllide a oxygenase [overall] activity	2.14595e-06	9
GOTERM_MF_DIRECT	GO:0017022	myosin binding	3.11515e-06	9
GOTERM_MF_DIRECT	GO:0016759	cellulose synthase activity	0.000254849	9
GOTERM_MF_DIRECT	GO:0052852	very-long-chain-(S)-2-hydroxy-acid oxidase activity	3.72916e-05	8
GOTERM_MF_DIRECT	GO:0052853	long-chain-(S)-2-hydroxy-long-chain-acid oxidase activity	3.72916e-05	8
GOTERM_MF_DIRECT	GO:0052854	medium-chain-(S)-2-hydroxy-acid oxidase activity	3.72916e-05	8
GOTERM_MF_DIRECT	GO:0004067	asparaginase activity	0.000112627	8
GOTERM_MF_DIRECT	GO:0008798	beta-aspartyl-peptidase activity	0.000112627	8
GOTERM_MF_DIRECT	GO:0004356	glutamate-ammonia ligase activity	5.69259e-05	7
GOTERM_MF_DIRECT	GO:0003872	6-phosphofructokinase activity	0.000487097	7
GOTERM_MF_DIRECT	GO:0004664	prephenate dehydratase activity	0.00372316	7
GOTERM_MF_DIRECT	GO:0003878	ATP citrate synthase activity	7.46191e-09	6
GOTERM_MF_DIRECT	GO:0046914	transition metal ion binding	0.000112627	6
GOTERM_MF_DIRECT	GO:0010242	oxygen evolving activity	0.000295226	6
GOTERM_MF_DIRECT	GO:0004618	phosphoglycerate kinase activity	0.000518852	6
GOTERM_MF_DIRECT	GO:0016798	hydrolase activity, acting on glycosyl bonds	0.000928494	6
GOTERM_MF_DIRECT	GO:0003979	UDP-glucose 6-dehydrogenase activity	0.00178265	6
GOTERM_MF_DIRECT	GO:0070569	uridylyltransferase activity	4.31259e-05	5
GOTERM_MF_DIRECT	GO:0004807	triose-phosphate isomerase activity	0.00106146	5
GOTERM_MF_DIRECT	GO:0004809	tRNA (guanine-N2-)-methyltransferase activity	0.00199112	5
GOTERM_MF_DIRECT	GO:0015141	succinate transmembrane transporter activity	0.00434001	5
GOTERM_MF_DIRECT	GO:0000406	double-strand/single-strand DNA junction binding	0.00434001	5
GOTERM_MF_DIRECT	GO:0015131	oxaloacetate transmembrane transporter activity	0.00434001	5
GOTERM_MF_DIRECT	GO:0015117	thiosulfate transmembrane transporter activity	0.00434001	5
GOTERM_MF_DIRECT	GO:0015116	sulfate transmembrane transporter activity	0.00434001	5
GOTERM_MF_DIRECT	GO:0015140	malate transmembrane transporter activity	0.00434001	5
GOTERM_MF_DIRECT	GO:0000285	1-phosphatidylinositol-3-phosphate 5-kinase activity	4.70186e-05	4
GOTERM_MF_DIRECT	GO:0043169	cation binding	0.00347371	4
GOTERM_MF_DIRECT	GO:0047334	diphosphate-fructose-6-phosphate 1-phosphotransferase activity	0.003492	4
GOTERM_MF_DIRECT	GO:0008909	isochorismate synthase activity	1.35974e-07	3
GOTERM_MF_DIRECT	GO:0008240	tripeptidyl-peptidase activity	1.72339e-06	3
GOTERM_MF_DIRECT	GO:0004418	hydroxymethylbilane synthase activity	1.33479e-05	3
GOTERM_MF_DIRECT	GO:0048529	magnesium-protoporphyrin IX monomethyl ester (oxidative) cyclase activity	0.000295226	3
GOTERM_MF_DIRECT	GO:0030785	[ribulose-bisphosphate carboxylase]-lysine N-methyltransferase activity	0.000748759	3
GOTERM_MF_DIRECT	GO:0008864	formyltetrahydrofolate deformylase activity	0.000748759	3
GOTERM_MF_DIRECT	GO:0004654	polyribonucleotide nucleotidyltransferase activity	0.00106146	3
GOTERM_MF_DIRECT	GO:0016742	hydroxymethyl-, formyl- and related transferase activity	0.00204361	3
GOTERM_MF_DIRECT	GO:0004325	ferrochelatase activity	0.00039701	2
GOTERM_MF_DIRECT	GO:0050307	sucrose-phosphate phosphatase activity	0.00106146	2
GOTERM_MF_DIRECT	GO:0003913	DNA photolyase activity	0.00204361	2
GOTERM_MF_DIRECT	GO:0004479	methionyl-tRNA formyltransferase activity	0.00434001	2

## Sheet: k0vsk7_DW
Category	GO ID	GO term	p-value	Count
GOTERM_BP_DIRECT	GO:0006511	ubiquitin-dependent protein catabolic process	1.41361e-12	134
GOTERM_BP_DIRECT	GO:0000398	mRNA splicing, via spliceosome	1.71561e-25	123
GOTERM_BP_DIRECT	GO:0015031	protein transport	0.00197069	86
GOTERM_BP_DIRECT	GO:0006457	protein folding	0.000133647	77
GOTERM_BP_DIRECT	GO:0031146	SCF-dependent proteasomal ubiquitin-dependent protein catabolic process	2.81321e-10	72
GOTERM_BP_DIRECT	GO:0006364	rRNA processing	1.0511e-09	54
GOTERM_BP_DIRECT	GO:0006351	transcription, DNA-templated	0.00197268	47
GOTERM_BP_DIRECT	GO:0009737	response to abscisic acid	1.42023e-12	45
GOTERM_BP_DIRECT	GO:0016579	protein deubiquitination	8.86929e-06	39
GOTERM_BP_DIRECT	GO:0016226	iron-sulfur cluster assembly	1.19958e-15	35
GOTERM_BP_DIRECT	GO:0006623	protein targeting to vacuole	3.67898e-05	33
GOTERM_BP_DIRECT	GO:0006396	RNA processing	6.70175e-05	33
GOTERM_BP_DIRECT	GO:0034605	cellular response to heat	0.000918826	31
GOTERM_BP_DIRECT	GO:0009631	cold acclimation	2.47951e-13	30
GOTERM_BP_DIRECT	GO:0009408	response to heat	0.00353098	30
GOTERM_BP_DIRECT	GO:0009414	response to water deprivation	4.98442e-12	28
GOTERM_BP_DIRECT	GO:0009793	embryo development ending in seed dormancy	3.67837e-13	25
GOTERM_BP_DIRECT	GO:0006417	regulation of translation	4.65816e-12	25
GOTERM_BP_DIRECT	GO:0000470	maturation of LSU-rRNA	6.66461e-07	25
GOTERM_BP_DIRECT	GO:0000463	maturation of LSU-rRNA from tricistronic rRNA transcript (SSU-rRNA, 5.8S rRNA, LSU-rRNA)	1.26281e-05	22
GOTERM_BP_DIRECT	GO:0000462	maturation of SSU-rRNA from tricistronic rRNA transcript (SSU-rRNA, 5.8S rRNA, LSU-rRNA)	0.00122783	22
GOTERM_BP_DIRECT	GO:0000460	maturation of 5.8S rRNA	2.34226e-08	21
GOTERM_BP_DIRECT	GO:0051259	protein oligomerization	0.000206037	21
GOTERM_BP_DIRECT	GO:0019915	lipid storage	7.17937e-11	18
GOTERM_BP_DIRECT	GO:0034427	nuclear-transcribed mRNA catabolic process, exonucleolytic, 3'-5'	6.61322e-05	17
GOTERM_BP_DIRECT	GO:0042273	ribosomal large subunit biogenesis	0.00203725	17
GOTERM_BP_DIRECT	GO:0015693	magnesium ion transport	0.00031614	16
GOTERM_BP_DIRECT	GO:0006914	autophagy	6.27335e-06	15
GOTERM_BP_DIRECT	GO:0002098	tRNA wobble uridine modification	1.31226e-05	15
GOTERM_BP_DIRECT	GO:0006635	fatty acid beta-oxidation	0.00299842	15
GOTERM_BP_DIRECT	GO:0034475	U4 snRNA 3'-end processing	0.000583101	14
GOTERM_BP_DIRECT	GO:0016925	protein sumoylation	0.00116176	14
GOTERM_BP_DIRECT	GO:0006879	cellular iron ion homeostasis	4.06028e-07	13
GOTERM_BP_DIRECT	GO:0033619	membrane protein proteolysis	1.9814e-05	13
GOTERM_BP_DIRECT	GO:0006744	ubiquinone biosynthetic process	8.34395e-05	13
GOTERM_BP_DIRECT	GO:0009873	ethylene-activated signaling pathway	0.000107895	12
GOTERM_BP_DIRECT	GO:0006012	galactose metabolic process	0.000608934	12
GOTERM_BP_DIRECT	GO:0034976	response to endoplasmic reticulum stress	0.00078901	12
GOTERM_BP_DIRECT	GO:0006874	cellular calcium ion homeostasis	0.00429527	12
GOTERM_BP_DIRECT	GO:0007623	circadian rhythm	4.82054e-13	11
GOTERM_BP_DIRECT	GO:0032957	inositol trisphosphate metabolic process	1.5052e-07	11
GOTERM_BP_DIRECT	GO:0006607	NLS-bearing protein import into nucleus	1.04679e-05	11
GOTERM_BP_DIRECT	GO:0052746	inositol phosphorylation	3.23559e-05	11
GOTERM_BP_DIRECT	GO:0017183	peptidyl-diphthamide biosynthetic process from peptidyl-histidine	8.50016e-05	11
GOTERM_BP_DIRECT	GO:0048280	vesicle fusion with Golgi apparatus	0.00107171	11
GOTERM_BP_DIRECT	GO:0000245	spliceosomal complex assembly	0.00329428	11
GOTERM_BP_DIRECT	GO:0070192	chromosome organization involved in meiotic cell cycle	2.66772e-05	10
GOTERM_BP_DIRECT	GO:0043484	regulation of RNA splicing	0.000140239	10
GOTERM_BP_DIRECT	GO:0008654	phospholipid biosynthetic process	0.000166094	10
GOTERM_BP_DIRECT	GO:1902626	assembly of large subunit precursor of preribosome	0.000198625	10
GOTERM_BP_DIRECT	GO:0006995	cellular response to nitrogen starvation	0.000866654	10
GOTERM_BP_DIRECT	GO:0071028	nuclear mRNA surveillance	0.00329428	10
GOTERM_BP_DIRECT	GO:0050896	response to stimulus	2.54176e-09	9
GOTERM_BP_DIRECT	GO:0070863	positive regulation of protein exit from endoplasmic reticulum	0.00013353	9
GOTERM_BP_DIRECT	GO:0003400	regulation of COPII vesicle coating	0.00013353	9
GOTERM_BP_DIRECT	GO:0043067	regulation of programmed cell death	0.00126389	9
GOTERM_BP_DIRECT	GO:0000956	nuclear-transcribed mRNA catabolic process	0.00189411	9
GOTERM_BP_DIRECT	GO:1904294	positive regulation of ERAD pathway	7.40187e-05	8
GOTERM_BP_DIRECT	GO:0000290	deadenylation-dependent decapping of nuclear-transcribed mRNA	0.000151549	8
GOTERM_BP_DIRECT	GO:0046907	intracellular transport	0.000358948	8
GOTERM_BP_DIRECT	GO:0043486	histone exchange	0.000499491	8
GOTERM_BP_DIRECT	GO:0097428	protein maturation by iron-sulfur cluster transfer	0.000499491	8
GOTERM_BP_DIRECT	GO:0030490	maturation of SSU-rRNA	0.000977498	8
GOTERM_BP_DIRECT	GO:0019318	hexose metabolic process	0.00307883	8
GOTERM_BP_DIRECT	GO:0006777	Mo-molybdopterin cofactor biosynthetic process	0.00336491	8
GOTERM_BP_DIRECT	GO:0009229	thiamine diphosphate biosynthetic process	0.0044323	8
GOTERM_BP_DIRECT	GO:0000184	nuclear-transcribed mRNA catabolic process, nonsense-mediated decay	2.17406e-12	7
GOTERM_BP_DIRECT	GO:0010150	leaf senescence	2.02101e-09	7
GOTERM_BP_DIRECT	GO:0010090	trichome morphogenesis	1.19066e-05	7
GOTERM_BP_DIRECT	GO:0042823	pyridoxal phosphate biosynthetic process	7.40187e-05	7
GOTERM_BP_DIRECT	GO:0007031	peroxisome organization	0.000114612	7
GOTERM_BP_DIRECT	GO:1990592	protein K69-linked ufmylation	0.000973495	7
GOTERM_BP_DIRECT	GO:0033108	mitochondrial respiratory chain complex assembly	0.000973495	7
GOTERM_BP_DIRECT	GO:0006826	iron ion transport	0.00150246	7
GOTERM_BP_DIRECT	GO:0000381	regulation of alternative mRNA splicing, via spliceosome	0.00163767	7
GOTERM_BP_DIRECT	GO:0006999	nuclear pore organization	0.00259671	7
GOTERM_BP_DIRECT	GO:0001678	cellular glucose homeostasis	0.00348885	7
GOTERM_BP_DIRECT	GO:0071763	nuclear membrane organization	0.00392234	7
GOTERM_BP_DIRECT	GO:0006283	transcription-coupled nucleotide-excision repair	0.0044323	7
GOTERM_BP_DIRECT	GO:0032447	protein urmylation	0.00445052	7
GOTERM_BP_DIRECT	GO:0035196	production of miRNAs involved in gene silencing by miRNA	1.92863e-07	6
GOTERM_BP_DIRECT	GO:0046654	tetrahydrofolate biosynthetic process	1.14719e-06	6
GOTERM_BP_DIRECT	GO:1990116	ribosome-associated ubiquitin-dependent protein catabolic process	1.21376e-05	6
GOTERM_BP_DIRECT	GO:0040031	snRNA modification	9.36522e-05	6
GOTERM_BP_DIRECT	GO:0006990	positive regulation of transcription from RNA polymerase II promoter involved in unfolded protein response	9.36522e-05	6
GOTERM_BP_DIRECT	GO:0006844	acyl carnitine transport	9.36522e-05	6
GOTERM_BP_DIRECT	GO:0050793	regulation of developmental process	9.36522e-05	6
GOTERM_BP_DIRECT	GO:0032366	intracellular sterol transport	0.000101475	6
GOTERM_BP_DIRECT	GO:0018343	protein farnesylation	0.000297439	6
GOTERM_BP_DIRECT	GO:1990547	mitochondrial phosphate ion transmembrane transport	0.000337299	6
GOTERM_BP_DIRECT	GO:0061024	membrane organization	0.00147086	6
GOTERM_BP_DIRECT	GO:0009556	microsporogenesis	0.00147086	6
GOTERM_BP_DIRECT	GO:0034553	mitochondrial respiratory chain complex II assembly	0.00147086	6
GOTERM_BP_DIRECT	GO:0018342	protein prenylation	0.00147086	6
GOTERM_BP_DIRECT	GO:0009553	embryo sac development	0.00147086	6
GOTERM_BP_DIRECT	GO:0016050	vesicle organization	0.00147086	6
GOTERM_BP_DIRECT	GO:0044262	cellular carbohydrate metabolic process	0.00445052	6
GOTERM_BP_DIRECT	GO:0000380	alternative mRNA splicing, via spliceosome	6.26325e-06	5
GOTERM_BP_DIRECT	GO:0006996	organelle organization	1.21376e-05	5
GOTERM_BP_DIRECT	GO:0051103	DNA ligation involved in DNA repair	0.000297439	5
GOTERM_BP_DIRECT	GO:0033389	putrescine biosynthetic process from arginine, using agmatinase	0.000703241	5
GOTERM_BP_DIRECT	GO:0000469	cleavage involved in rRNA processing	0.00163767	5
GOTERM_BP_DIRECT	GO:0032434	regulation of proteasomal ubiquitin-dependent protein catabolic process	0.00192242	5
GOTERM_BP_DIRECT	GO:0043162	ubiquitin-dependent protein catabolic process via the multivesicular body sorting pathway	0.00192242	5
GOTERM_BP_DIRECT	GO:0070534	protein K63-linked ubiquitination	0.00336491	5
GOTERM_BP_DIRECT	GO:0080009	mRNA methylation	0.00408906	5
GOTERM_BP_DIRECT	GO:0006370	7-methylguanosine mRNA capping	2.44746e-09	4
GOTERM_BP_DIRECT	GO:0016560	protein import into peroxisome matrix, docking	4.35441e-07	4
GOTERM_BP_DIRECT	GO:0048578	positive regulation of long-day photoperiodism, flowering	4.68115e-05	4
GOTERM_BP_DIRECT	GO:0071596	ubiquitin-dependent protein catabolic process via the N-end rule pathway	0.000101475	4
GOTERM_BP_DIRECT	GO:0009450	gamma-aminobutyric acid catabolic process	1.21376e-05	3
GOTERM_BP_DIRECT	GO:1903730	regulation of phosphatidate phosphatase activity	9.36522e-05	3
GOTERM_BP_DIRECT	GO:0046496	nicotinamide nucleotide metabolic process	9.36522e-05	3
GOTERM_BP_DIRECT	GO:0045087	innate immune response	0.000703241	3
GOTERM_BP_DIRECT	GO:0035998	7,8-dihydroneopterin 3'-triphosphate biosynthetic process	0.000703241	3
GOTERM_BP_DIRECT	GO:0034477	U6 snRNA 3'-end processing	0.000703241	3
GOTERM_BP_DIRECT	GO:0046656	folic acid biosynthetic process	0.00101506	3
GOTERM_BP_DIRECT	GO:0001682	tRNA 5'-leader removal	0.0022234	3
GOTERM_BP_DIRECT	GO:0019988	charged-tRNA amino acid modification	0.00267187	2
GOTERM_BP_DIRECT	GO:1905393	plant organ formation	1.82041e-05	1
GOTERM_CC_DIRECT	GO:0005634	nucleus	7.29847e-18	1368
GOTERM_CC_DIRECT	GO:0005737	cytoplasm	0.00269865	695
GOTERM_CC_DIRECT	GO:0005829	cytosol	1.87352e-18	386
GOTERM_CC_DIRECT	GO:0005730	nucleolus	2.83523e-18	131
GOTERM_CC_DIRECT	GO:0005783	endoplasmic reticulum	0.000731436	121
GOTERM_CC_DIRECT	GO:0005789	endoplasmic reticulum membrane	7.40357e-09	113
GOTERM_CC_DIRECT	GO:0022625	cytosolic large ribosomal subunit	1.4076e-06	72
GOTERM_CC_DIRECT	GO:0019005	SCF ubiquitin ligase complex	1.3445e-07	55
GOTERM_CC_DIRECT	GO:0005681	spliceosomal complex	3.3273e-09	44
GOTERM_CC_DIRECT	GO:0071013	catalytic step 2 spliceosome	1.14181e-05	34
GOTERM_CC_DIRECT	GO:0016607	nuclear speck	2.90425e-10	33
GOTERM_CC_DIRECT	GO:0000151	ubiquitin ligase complex	0.0039795	30
GOTERM_CC_DIRECT	GO:0031305	integral component of mitochondrial inner membrane	0.000468411	29
GOTERM_CC_DIRECT	GO:0031201	SNARE complex	0.000178362	28
GOTERM_CC_DIRECT	GO:0030687	preribosome, large subunit precursor	1.02746e-05	27
GOTERM_CC_DIRECT	GO:0080008	Cul4-RING E3 ubiquitin ligase complex	4.12237e-13	24
GOTERM_CC_DIRECT	GO:0071011	precatalytic spliceosome	0.000541825	22
GOTERM_CC_DIRECT	GO:0005669	transcription factor TFIID complex	0.00131733	18
GOTERM_CC_DIRECT	GO:0000974	Prp19 complex	5.67634e-07	16
GOTERM_CC_DIRECT	GO:0031902	late endosome membrane	1.28836e-06	15
GOTERM_CC_DIRECT	GO:0012511	monolayer-surrounded lipid storage body	1.05301e-08	14
GOTERM_CC_DIRECT	GO:0012507	ER to Golgi transport vesicle membrane	0.000346131	14
GOTERM_CC_DIRECT	GO:0000177	cytoplasmic exosome (RNase complex)	0.000911909	14
GOTERM_CC_DIRECT	GO:0030688	preribosome, small subunit precursor	5.85401e-06	13
GOTERM_CC_DIRECT	GO:0071556	integral component of lumenal side of endoplasmic reticulum membrane	1.49718e-05	13
GOTERM_CC_DIRECT	GO:0071458	integral component of cytoplasmic side of endoplasmic reticulum membrane	1.49718e-05	13
GOTERM_CC_DIRECT	GO:0000178	exosome (RNase complex)	0.000519633	13
GOTERM_CC_DIRECT	GO:0005682	U5 snRNP	3.58278e-05	12
GOTERM_CC_DIRECT	GO:0030136	clathrin-coated vesicle	0.000435285	12
GOTERM_CC_DIRECT	GO:0005765	lysosomal membrane	0.000481042	12
GOTERM_CC_DIRECT	GO:0031461	cullin-RING ubiquitin ligase complex	0.00281237	12
GOTERM_CC_DIRECT	GO:0005776	autophagosome	1.98182e-16	10
GOTERM_CC_DIRECT	GO:0000813	ESCRT I complex	5.60517e-06	10
GOTERM_CC_DIRECT	GO:0005684	U2-type spliceosomal complex	0.000831092	10
GOTERM_CC_DIRECT	GO:0001401	mitochondrial sorting and assembly machinery complex	0.00251659	10
GOTERM_CC_DIRECT	GO:1990112	RQC complex	1.86721e-08	9
GOTERM_CC_DIRECT	GO:0005778	peroxisomal membrane	2.87695e-07	9
GOTERM_CC_DIRECT	GO:0030660	Golgi-associated vesicle membrane	0.00105369	9
GOTERM_CC_DIRECT	GO:0071006	U2-type catalytic step 1 spliceosome	0.00105369	9
GOTERM_CC_DIRECT	GO:0030915	Smc5-Smc6 complex	5.85287e-05	8
GOTERM_CC_DIRECT	GO:0031314	extrinsic component of mitochondrial inner membrane	0.000113175	8
GOTERM_CC_DIRECT	GO:0005675	holo TFIIH complex	0.000184743	8
GOTERM_CC_DIRECT	GO:0044615	nuclear pore nuclear basket	3.74607e-05	7
GOTERM_CC_DIRECT	GO:0019008	molybdopterin synthase complex	0.000101986	7
GOTERM_CC_DIRECT	GO:0005967	mitochondrial pyruvate dehydrogenase complex	0.00341077	7
GOTERM_CC_DIRECT	GO:0005637	nuclear inner membrane	3.90737e-05	6
GOTERM_CC_DIRECT	GO:0005953	CAAX-protein geranylgeranyltransferase complex	0.000260672	6
GOTERM_CC_DIRECT	GO:0005965	protein farnesyltransferase complex	0.000260672	6
GOTERM_CC_DIRECT	GO:0000172	ribonuclease MRP complex	4.01277e-05	5
GOTERM_CC_DIRECT	GO:0005947	mitochondrial alpha-ketoglutarate dehydrogenase complex	0.00173123	5
GOTERM_CC_DIRECT	GO:0005770	late endosome	0.00398773	5
GOTERM_CC_DIRECT	GO:0005655	nucleolar ribonuclease P complex	0.000305483	4
GOTERM_CC_DIRECT	GO:0008352	katanin complex	0.00379464	4
GOTERM_MF_DIRECT	GO:0046872	metal ion binding	1.98222e-14	589
GOTERM_MF_DIRECT	GO:0003723	RNA binding	9.98732e-45	406
GOTERM_MF_DIRECT	GO:0003700	transcription factor activity, sequence-specific DNA binding	3.45479e-07	296
GOTERM_MF_DIRECT	GO:0008270	zinc ion binding	7.35519e-13	275
GOTERM_MF_DIRECT	GO:0003735	structural constituent of ribosome	0.00363622	164
GOTERM_MF_DIRECT	GO:0061630	ubiquitin protein ligase activity	2.40653e-18	157
GOTERM_MF_DIRECT	GO:0003729	mRNA binding	9.36859e-13	129
GOTERM_MF_DIRECT	GO:0005525	GTP binding	1.13193e-05	108
GOTERM_MF_DIRECT	GO:0003676	nucleic acid binding	0.000423499	107
GOTERM_MF_DIRECT	GO:0004842	ubiquitin-protein transferase activity	4.06449e-05	72
GOTERM_MF_DIRECT	GO:0051082	unfolded protein binding	0.000515039	67
GOTERM_MF_DIRECT	GO:0051539	4 iron, 4 sulfur cluster binding	2.74011e-08	60
GOTERM_MF_DIRECT	GO:0004843	thiol-dependent ubiquitin-specific protease activity	5.45125e-08	48
GOTERM_MF_DIRECT	GO:0051537	2 iron, 2 sulfur cluster binding	7.40868e-14	40
GOTERM_MF_DIRECT	GO:0000149	SNARE binding	0.000795283	32
GOTERM_MF_DIRECT	GO:0043130	ubiquitin binding	0.00193946	32
GOTERM_MF_DIRECT	GO:0097602	cullin family protein binding	1.87753e-05	27
GOTERM_MF_DIRECT	GO:0051087	chaperone binding	6.49373e-05	26
GOTERM_MF_DIRECT	GO:0005484	SNAP receptor activity	0.000188287	26
GOTERM_MF_DIRECT	GO:0051536	iron-sulfur cluster binding	0.000150974	21
GOTERM_MF_DIRECT	GO:0045735	nutrient reservoir activity	6.9093e-06	20
GOTERM_MF_DIRECT	GO:0043621	protein self-association	0.000605091	20
GOTERM_MF_DIRECT	GO:0003684	damaged DNA binding	0.00220803	19
GOTERM_MF_DIRECT	GO:0008324	cation transmembrane transporter activity	2.21287e-05	18
GOTERM_MF_DIRECT	GO:0015095	magnesium ion transmembrane transporter activity	0.0021347	17
GOTERM_MF_DIRECT	GO:0008198	ferrous iron binding	4.27382e-05	16
GOTERM_MF_DIRECT	GO:0009881	photoreceptor activity	3.94025e-09	15
GOTERM_MF_DIRECT	GO:0004725	protein tyrosine phosphatase activity	8.14217e-08	15
GOTERM_MF_DIRECT	GO:0042500	aspartic endopeptidase activity, intramembrane cleaving	8.20066e-06	13
GOTERM_MF_DIRECT	GO:0035091	phosphatidylinositol binding	6.63408e-11	12
GOTERM_MF_DIRECT	GO:0046873	metal ion transmembrane transporter activity	8.4795e-05	12
GOTERM_MF_DIRECT	GO:0051879	Hsp90 protein binding	0.000207438	12
GOTERM_MF_DIRECT	GO:0019887	protein kinase regulator activity	0.000655808	12
GOTERM_MF_DIRECT	GO:0052726	inositol-1,3,4-trisphosphate 5-kinase activity	4.78875e-08	11
GOTERM_MF_DIRECT	GO:0047325	inositol tetrakisphosphate 1-kinase activity	4.78875e-08	11
GOTERM_MF_DIRECT	GO:0052725	inositol-1,3,4-trisphosphate 6-kinase activity	4.78875e-08	11
GOTERM_MF_DIRECT	GO:0000774	adenyl-nucleotide exchange factor activity	0.000193784	11
GOTERM_MF_DIRECT	GO:0004300	enoyl-CoA hydratase activity	0.000473057	11
GOTERM_MF_DIRECT	GO:0044390	ubiquitin-like protein conjugating enzyme binding	0.000729523	11
GOTERM_MF_DIRECT	GO:0008138	protein tyrosine/serine/threonine phosphatase activity	0.00402158	11
GOTERM_MF_DIRECT	GO:0004029	aldehyde dehydrogenase (NAD) activity	0.000212423	10
GOTERM_MF_DIRECT	GO:0005262	calcium channel activity	0.00137619	10
GOTERM_MF_DIRECT	GO:0030544	Hsp70 protein binding	0.0026093	10
GOTERM_MF_DIRECT	GO:0061608	nuclear import signal receptor activity	0.00344987	10
GOTERM_MF_DIRECT	GO:0017069	snRNA binding	3.96205e-05	9
GOTERM_MF_DIRECT	GO:0015385	sodium:proton antiporter activity	0.00162059	9
GOTERM_MF_DIRECT	GO:0004602	glutathione peroxidase activity	0.0026093	9
GOTERM_MF_DIRECT	GO:0005545	1-phosphatidylinositol binding	0.00459809	9
GOTERM_MF_DIRECT	GO:0016161	beta-amylase activity	0.000122071	8
GOTERM_MF_DIRECT	GO:0051740	ethylene binding	0.00193574	8
GOTERM_MF_DIRECT	GO:0038199	ethylene receptor activity	0.00193574	8
GOTERM_MF_DIRECT	GO:0004322	ferroxidase activity	2.65689e-05	7
GOTERM_MF_DIRECT	GO:0071568	UFM1 transferase activity	7.30606e-05	7
GOTERM_MF_DIRECT	GO:0005536	glucose binding	0.00176277	7
GOTERM_MF_DIRECT	GO:0004430	1-phosphatidylinositol 4-kinase activity	0.00193574	7
GOTERM_MF_DIRECT	GO:0008276	protein methyltransferase activity	0.00193574	7
GOTERM_MF_DIRECT	GO:0004739	pyruvate dehydrogenase (acetyl-transferring) activity	0.0026093	7
GOTERM_MF_DIRECT	GO:0008199	ferric iron binding	0.00271712	7
GOTERM_MF_DIRECT	GO:0016813	hydrolase activity, acting on carbon-nitrogen (but not peptide) bonds, in linear amidines	2.66781e-08	6
GOTERM_MF_DIRECT	GO:0001671	ATPase activator activity	0.00031935	6
GOTERM_MF_DIRECT	GO:0003995	acyl-CoA dehydrogenase activity	0.000502576	6
GOTERM_MF_DIRECT	GO:0008177	succinate dehydrogenase (ubiquinone) activity	0.000898008	6
GOTERM_MF_DIRECT	GO:0046537	2,3-bisphosphoglycerate-independent phosphoglycerate mutase activity	0.000989261	6
GOTERM_MF_DIRECT	GO:0061575	cyclin-dependent protein serine/threonine kinase activator activity	0.00137619	6
GOTERM_MF_DIRECT	GO:0000340	RNA 7-methylguanosine cap binding	0.00304247	6
GOTERM_MF_DIRECT	GO:0016034	maleylacetoacetate isomerase activity	0.00304247	6
GOTERM_MF_DIRECT	GO:0016624	oxidoreductase activity, acting on the aldehyde or oxo group of donors, disulfide as acceptor	2.70893e-08	5
GOTERM_MF_DIRECT	GO:0003691	double-stranded telomeric DNA binding	6.54109e-06	5
GOTERM_MF_DIRECT	GO:0016874	ligase activity	0.000166743	5
GOTERM_MF_DIRECT	GO:0017172	cysteine dioxygenase activity	0.000380316	5
GOTERM_MF_DIRECT	GO:0051750	delta3,5-delta2,4-dienoyl-CoA isomerase activity	0.000502576	5
GOTERM_MF_DIRECT	GO:0008783	agmatinase activity	0.000502576	5
GOTERM_MF_DIRECT	GO:0009882	blue light photoreceptor activity	0.000579281	5
GOTERM_MF_DIRECT	GO:0004571	mannosyl-oligosaccharide 1,2-alpha-mannosidase activity	0.00102023	5
GOTERM_MF_DIRECT	GO:0003998	acylphosphatase activity	0.00138484	5
GOTERM_MF_DIRECT	GO:0004484	mRNA guanylyltransferase activity	4.12744e-11	4
GOTERM_MF_DIRECT	GO:0004651	polynucleotide 5'-phosphatase activity	6.94119e-10	4
GOTERM_MF_DIRECT	GO:0004643	phosphoribosylaminoimidazolecarboxamide formyltransferase activity	4.92237e-09	4
GOTERM_MF_DIRECT	GO:0003937	IMP cyclohydrolase activity	4.92237e-09	4
GOTERM_MF_DIRECT	GO:0002953	5'-deoxynucleotidase activity	0.000334952	4
GOTERM_MF_DIRECT	GO:0019135	deoxyhypusine monooxygenase activity	0.000502576	4
GOTERM_MF_DIRECT	GO:0046820	4-amino-4-deoxychorismate synthase activity	1.53587e-11	3
GOTERM_MF_DIRECT	GO:0047453	ATP-dependent NAD(P)H-hydrate dehydratase activity	6.14425e-05	3
GOTERM_MF_DIRECT	GO:0052855	ADP-dependent NAD(P)H-hydrate dehydratase activity	6.14425e-05	3
GOTERM_MF_DIRECT	GO:0004777	succinate-semialdehyde dehydrogenase (NAD+) activity	0.000166743	3
GOTERM_MF_DIRECT	GO:0004416	hydroxyacylglutathione hydrolase activity	0.00181178	3
GOTERM_MF_DIRECT	GO:0016712	oxidoreductase activity, acting on paired donors, with incorporation or reduction of molecular oxygen, reduced flavin or flavoprotein as one donor, and incorporation of one atom of oxygen	0.00296894	3
GOTERM_MF_DIRECT	GO:0042577	lipid phosphatase activity	0.00383649	3
GOTERM_MF_DIRECT	GO:0046523	S-methyl-5-thioribose-1-phosphate isomerase activity	0.00395323	3
GOTERM_MF_DIRECT	GO:0016776	phosphotransferase activity, phosphate group as acceptor	0.00395323	3
GOTERM_MF_DIRECT	GO:0051751	alpha-1,4-mannosyltransferase activity	0.00395323	3
GOTERM_MF_DIRECT	GO:0004411	homogentisate 1,2-dioxygenase activity	0.00395323	3
GOTERM_MF_DIRECT	GO:1990838	poly(U)-specific exoribonuclease activity, producing 3' uridine cyclic phosphate ends	0.00395323	3
GOTERM_MF_DIRECT	GO:0004438	phosphatidylinositol-3-phosphatase activity	7.30606e-05	2
GOTERM_MF_DIRECT	GO:0043399	tRNA A64-2'-O-ribosylphosphate transferase activity	0.00181178	2
GOTERM_MF_DIRECT	GO:0004088	carbamoyl-phosphate synthase (glutamine-hydrolyzing) activity	0.00304247	2

## Sheet: w0vsw7_UP
Category	GO ID	GO term	p-value	Count
GOTERM_BP_DIRECT	GO:0006355	regulation of transcription, DNA-templated	0.000403228	292
GOTERM_BP_DIRECT	GO:0006412	translation	0.000390101	140
GOTERM_BP_DIRECT	GO:0006353	DNA-templated transcription, termination	2.57735e-48	134
GOTERM_BP_DIRECT	GO:0032502	developmental process	3.89472e-32	127
GOTERM_BP_DIRECT	GO:0006457	protein folding	2.08685e-20	126
GOTERM_BP_DIRECT	GO:0009658	chloroplast organization	6.35458e-28	124
GOTERM_BP_DIRECT	GO:0071555	cell wall organization	8.44513e-07	77
GOTERM_BP_DIRECT	GO:0009408	response to heat	4.73365e-30	68
GOTERM_BP_DIRECT	GO:0009651	response to salt stress	5.52729e-32	59
GOTERM_BP_DIRECT	GO:0006281	DNA repair	1.18271e-10	59
GOTERM_BP_DIRECT	GO:0042542	response to hydrogen peroxide	6.70163e-29	58
GOTERM_BP_DIRECT	GO:0051259	protein oligomerization	1.50197e-31	57
GOTERM_BP_DIRECT	GO:0006397	mRNA processing	0.000171534	40
GOTERM_BP_DIRECT	GO:0031047	gene silencing by RNA	5.71021e-08	38
GOTERM_BP_DIRECT	GO:0000226	microtubule cytoskeleton organization	9.51183e-07	34
GOTERM_BP_DIRECT	GO:0010411	xyloglucan metabolic process	7.08174e-06	33
GOTERM_BP_DIRECT	GO:0042546	cell wall biogenesis	9.91337e-06	32
GOTERM_BP_DIRECT	GO:0000724	double-strand break repair via homologous recombination	5.28811e-05	31
GOTERM_BP_DIRECT	GO:0006260	DNA replication	9.98093e-05	30
GOTERM_BP_DIRECT	GO:0010468	regulation of gene expression	0.000291524	30
GOTERM_BP_DIRECT	GO:0045910	negative regulation of DNA recombination	7.61805e-11	29
GOTERM_BP_DIRECT	GO:0000278	mitotic cell cycle	0.000515009	27
GOTERM_BP_DIRECT	GO:0006004	fucose metabolic process	0.000203844	24
GOTERM_BP_DIRECT	GO:0006261	DNA-dependent DNA replication	5.59828e-09	23
GOTERM_BP_DIRECT	GO:0008380	RNA splicing	0.000837728	21
GOTERM_BP_DIRECT	GO:0006298	mismatch repair	5.57403e-08	20
GOTERM_BP_DIRECT	GO:0000727	double-strand break repair via break-induced replication	9.61331e-06	19
GOTERM_BP_DIRECT	GO:0009800	cinnamic acid biosynthetic process	1.38975e-05	19
GOTERM_BP_DIRECT	GO:0031936	negative regulation of chromatin silencing	0.000219899	19
GOTERM_BP_DIRECT	GO:0006559	L-phenylalanine catabolic process	0.000330356	19
GOTERM_BP_DIRECT	GO:0006268	DNA unwinding involved in DNA replication	7.0209e-05	18
GOTERM_BP_DIRECT	GO:0006006	glucose metabolic process	0.00409036	18
GOTERM_BP_DIRECT	GO:0030261	chromosome condensation	0.000116027	17
GOTERM_BP_DIRECT	GO:0006270	DNA replication initiation	4.4838e-10	16
GOTERM_BP_DIRECT	GO:0016584	nucleosome positioning	0.000161168	16
GOTERM_BP_DIRECT	GO:0006094	gluconeogenesis	0.00193473	15
GOTERM_BP_DIRECT	GO:1900150	regulation of defense response to fungus	2.81761e-10	14
GOTERM_BP_DIRECT	GO:0006267	pre-replicative complex assembly involved in nuclear cell cycle DNA replication	2.27645e-08	14
GOTERM_BP_DIRECT	GO:0006071	glycerol metabolic process	0.000951552	14
GOTERM_BP_DIRECT	GO:0007017	microtubule-based process	0.00129321	14
GOTERM_BP_DIRECT	GO:0009451	RNA modification	0.00329054	13
GOTERM_BP_DIRECT	GO:0006265	DNA topological change	1.61964e-05	11
GOTERM_BP_DIRECT	GO:0032544	plastid translation	8.89022e-07	10
GOTERM_BP_DIRECT	GO:0000373	Group II intron splicing	5.39186e-05	10
GOTERM_BP_DIRECT	GO:0019722	calcium-mediated signaling	0.00105739	10
GOTERM_BP_DIRECT	GO:0015995	chlorophyll biosynthetic process	0.0019224	10
GOTERM_BP_DIRECT	GO:0070940	dephosphorylation of RNA polymerase II C-terminal domain	9.62943e-07	9
GOTERM_BP_DIRECT	GO:0006614	SRP-dependent cotranslational protein targeting to membrane	0.000461607	9
GOTERM_BP_DIRECT	GO:0006429	leucyl-tRNA aminoacylation	5.57585e-05	8
GOTERM_BP_DIRECT	GO:0019563	glycerol catabolic process	0.000154873	8
GOTERM_BP_DIRECT	GO:0051315	attachment of mitotic spindle microtubules to kinetochore	0.00355353	8
GOTERM_BP_DIRECT	GO:0006264	mitochondrial DNA replication	0.00484248	8
GOTERM_BP_DIRECT	GO:1901671	positive regulation of superoxide dismutase activity	3.02612e-07	7
GOTERM_BP_DIRECT	GO:0000082	G1/S transition of mitotic cell cycle	9.87966e-05	7
GOTERM_BP_DIRECT	GO:0046621	negative regulation of organ growth	0.00119043	7
GOTERM_BP_DIRECT	GO:0006878	cellular copper ion homeostasis	0.0013322	7
GOTERM_BP_DIRECT	GO:0006384	transcription initiation from RNA polymerase III promoter	0.00292476	7
GOTERM_BP_DIRECT	GO:0005985	sucrose metabolic process	0.00317168	7
GOTERM_BP_DIRECT	GO:0070544	histone H3-K36 demethylation	0.00122891	6
GOTERM_BP_DIRECT	GO:0044210	'de novo' CTP biosynthetic process	0.00138654	6
GOTERM_BP_DIRECT	GO:0006821	chloride transport	0.00366602	6
GOTERM_BP_DIRECT	GO:0007021	tubulin complex assembly	0.00468206	6
GOTERM_BP_DIRECT	GO:0042793	transcription from plastid promoter	1.89892e-06	5
GOTERM_BP_DIRECT	GO:0006388	tRNA splicing, via endonucleolytic cleavage and ligation	0.002543	5
GOTERM_BP_DIRECT	GO:0002100	tRNA wobble adenosine to inosine editing	0.00374679	5
GOTERM_BP_DIRECT	GO:0006471	protein ADP-ribosylation	0.000103346	4
GOTERM_BP_DIRECT	GO:0042148	strand invasion	0.000599231	4
GOTERM_BP_DIRECT	GO:0051445	regulation of meiotic cell cycle	0.00453338	4
GOTERM_BP_DIRECT	GO:0046373	L-arabinose metabolic process	0.00454851	4
GOTERM_BP_DIRECT	GO:0002949	tRNA threonylcarbamoyladenosine modification	0.00468206	4
GOTERM_BP_DIRECT	GO:0090228	positive regulation of red or far-red light signaling pathway	9.64135e-06	3
GOTERM_BP_DIRECT	GO:0071816	tail-anchored membrane protein insertion into ER membrane	0.000603824	3
GOTERM_BP_DIRECT	GO:0051513	regulation of monopolar cell growth	0.00119043	3
GOTERM_BP_DIRECT	GO:0016480	negative regulation of transcription from RNA polymerase III promoter	7.73456e-05	2
GOTERM_CC_DIRECT	GO:0005634	nucleus	2.44975e-05	1179
GOTERM_CC_DIRECT	GO:0009507	chloroplast	5.20179e-22	282
GOTERM_CC_DIRECT	GO:0005739	mitochondrion	0.000363338	166
GOTERM_CC_DIRECT	GO:0000786	nucleosome	6.15107e-05	93
GOTERM_CC_DIRECT	GO:0005840	ribosome	1.99365e-05	85
GOTERM_CC_DIRECT	GO:0005874	microtubule	2.80635e-05	59
GOTERM_CC_DIRECT	GO:0042555	MCM complex	1.64451e-23	20
GOTERM_CC_DIRECT	GO:0032300	mismatch repair complex	3.10997e-09	17
GOTERM_CC_DIRECT	GO:0005856	cytoskeleton	0.000315418	16
GOTERM_CC_DIRECT	GO:0005663	DNA replication factor C complex	7.03248e-06	15
GOTERM_CC_DIRECT	GO:0009360	DNA polymerase III complex	5.81212e-21	14
GOTERM_CC_DIRECT	GO:0000127	transcription factor TFIIIC complex	9.8469e-05	10
GOTERM_CC_DIRECT	GO:0042645	mitochondrial nucleoid	0.000234047	9
GOTERM_CC_DIRECT	GO:0043240	Fanconi anaemia nuclear complex	0.000358982	6
GOTERM_CC_DIRECT	GO:0032389	MutLalpha complex	0.00195665	6
GOTERM_CC_DIRECT	GO:0000427	plastid-encoded plastid RNA polymerase complex	3.95904e-06	4
GOTERM_CC_DIRECT	GO:0016459	myosin complex	6.90837e-06	4
GOTERM_MF_DIRECT	GO:0005524	ATP binding	7.36572e-09	1163
GOTERM_MF_DIRECT	GO:0003677	DNA binding	5.49024e-06	472
GOTERM_MF_DIRECT	GO:0004672	protein kinase activity	0.000351209	314
GOTERM_MF_DIRECT	GO:0003723	RNA binding	6.21681e-05	284
GOTERM_MF_DIRECT	GO:0043531	ADP binding	9.04518e-09	273
GOTERM_MF_DIRECT	GO:0003690	double-stranded DNA binding	9.85911e-51	157
GOTERM_MF_DIRECT	GO:0016787	hydrolase activity	0.00454889	117
GOTERM_MF_DIRECT	GO:0051082	unfolded protein binding	1.26778e-10	98
GOTERM_MF_DIRECT	GO:0016757	transferase activity, transferring glycosyl groups	0.00343853	79
GOTERM_MF_DIRECT	GO:0043621	protein self-association	1.45227e-33	57
GOTERM_MF_DIRECT	GO:0016740	transferase activity	2.79624e-06	57
GOTERM_MF_DIRECT	GO:0003697	single-stranded DNA binding	1.4146e-07	51
GOTERM_MF_DIRECT	GO:0003824	catalytic activity	0.00311155	50
GOTERM_MF_DIRECT	GO:0008017	microtubule binding	0.00316125	50
GOTERM_MF_DIRECT	GO:0005516	calmodulin binding	0.000835023	38
GOTERM_MF_DIRECT	GO:0051287	NAD binding	0.00371627	34
GOTERM_MF_DIRECT	GO:0016762	xyloglucan:xyloglucosyl transferase activity	1.54715e-06	33
GOTERM_MF_DIRECT	GO:0003899	DNA-directed 5'-3' RNA polymerase activity	0.00195844	31
GOTERM_MF_DIRECT	GO:0004386	helicase activity	0.00478379	31
GOTERM_MF_DIRECT	GO:0003724	RNA helicase activity	0.00401869	28
GOTERM_MF_DIRECT	GO:0008094	DNA-dependent ATPase activity	2.45695e-07	27
GOTERM_MF_DIRECT	GO:0003678	DNA helicase activity	3.55264e-18	26
GOTERM_MF_DIRECT	GO:0051087	chaperone binding	0.00033548	25
GOTERM_MF_DIRECT	GO:0003887	DNA-directed DNA polymerase activity	8.10962e-13	23
GOTERM_MF_DIRECT	GO:0004519	endonuclease activity	7.01827e-06	23
GOTERM_MF_DIRECT	GO:0003779	actin binding	2.1905e-09	20
GOTERM_MF_DIRECT	GO:0045548	phenylalanine ammonia-lyase activity	1.65256e-06	19
GOTERM_MF_DIRECT	GO:0005200	structural constituent of cytoskeleton	9.57591e-06	19
GOTERM_MF_DIRECT	GO:0030983	mismatched DNA binding	6.11993e-11	18
GOTERM_MF_DIRECT	GO:0003688	DNA replication origin binding	2.90355e-06	18
GOTERM_MF_DIRECT	GO:0042973	glucan endo-1,3-beta-D-glucosidase activity	0.000486089	18
GOTERM_MF_DIRECT	GO:0008061	chitin binding	0.000907496	18
GOTERM_MF_DIRECT	GO:0000049	tRNA binding	0.00170256	18
GOTERM_MF_DIRECT	GO:0008080	N-acetyltransferase activity	0.000133955	17
GOTERM_MF_DIRECT	GO:0009982	pseudouridine synthase activity	0.00278602	17
GOTERM_MF_DIRECT	GO:0031492	nucleosomal DNA binding	0.000156027	16
GOTERM_MF_DIRECT	GO:0004565	beta-galactosidase activity	3.07818e-05	13
GOTERM_MF_DIRECT	GO:0046527	glucosyltransferase activity	0.00387071	13
GOTERM_MF_DIRECT	GO:0005388	calcium-transporting ATPase activity	2.83422e-05	10
GOTERM_MF_DIRECT	GO:0003968	RNA-directed 5'-3' RNA polymerase activity	0.00141098	10
GOTERM_MF_DIRECT	GO:0004024	alcohol dehydrogenase activity, zinc-dependent	0.00407846	10
GOTERM_MF_DIRECT	GO:0051903	S-(hydroxymethyl)glutathione dehydrogenase activity	0.00407846	10
GOTERM_MF_DIRECT	GO:0008420	CTD phosphatase activity	9.17988e-07	9
GOTERM_MF_DIRECT	GO:0003950	NAD+ ADP-ribosyltransferase activity	9.17133e-06	9
GOTERM_MF_DIRECT	GO:0004471	malate dehydrogenase (decarboxylating) (NAD+) activity	1.34345e-08	8
GOTERM_MF_DIRECT	GO:0004823	leucine-tRNA ligase activity	9.88556e-05	8
GOTERM_MF_DIRECT	GO:0016706	oxidoreductase activity, acting on paired donors, with incorporation or reduction of molecular oxygen, 2-oxoglutarate as one donor, and incorporation of one atom each of oxygen into both donors	0.000275727	8
GOTERM_MF_DIRECT	GO:0016818	hydrolase activity, acting on acid anhydrides, in phosphorus-containing anhydrides	0.000497296	8
GOTERM_MF_DIRECT	GO:0016157	sucrose synthase activity	0.000862957	8
GOTERM_MF_DIRECT	GO:0003725	double-stranded RNA binding	0.00240662	8
GOTERM_MF_DIRECT	GO:0046914	transition metal ion binding	2.94945e-07	7
GOTERM_MF_DIRECT	GO:0005375	copper ion transmembrane transporter activity	0.000775954	7
GOTERM_MF_DIRECT	GO:0017070	U6 snRNA binding	0.00208718	7
GOTERM_MF_DIRECT	GO:0016851	magnesium chelatase activity	8.66744e-07	6
GOTERM_MF_DIRECT	GO:0042800	histone methyltransferase activity (H3-K4 specific)	0.00024301	6
GOTERM_MF_DIRECT	GO:0003883	CTP synthase activity	0.000411164	6
GOTERM_MF_DIRECT	GO:0015631	tubulin binding	0.00221007	6
GOTERM_MF_DIRECT	GO:0008176	tRNA (guanine-N7-)-methyltransferase activity	1.32998e-05	5
GOTERM_MF_DIRECT	GO:0070569	uridylyltransferase activity	2.81067e-05	5
GOTERM_MF_DIRECT	GO:0004656	procollagen-proline 4-dioxygenase activity	6.13563e-05	5
GOTERM_MF_DIRECT	GO:0003886	DNA (cytosine-5-)-methyltransferase activity	0.000747294	5
GOTERM_MF_DIRECT	GO:0004807	triose-phosphate isomerase activity	0.000775954	5
GOTERM_MF_DIRECT	GO:0004150	dihydroneopterin aldolase activity	0.00163741	5
GOTERM_MF_DIRECT	GO:0008251	tRNA-specific adenosine deaminase activity	0.00221007	5
GOTERM_MF_DIRECT	GO:0016428	tRNA (cytosine-5-)-methyltransferase activity	5.64869e-06	4
GOTERM_MF_DIRECT	GO:0003917	DNA topoisomerase type I activity	7.80678e-05	4
GOTERM_MF_DIRECT	GO:0003972	RNA ligase (ATP) activity	0.000775954	4
GOTERM_MF_DIRECT	GO:0061711	N(6)-L-threonylcarbamoyladenine synthase	0.0031658	4
GOTERM_MF_DIRECT	GO:0004376	glycolipid mannosyltransferase activity	0.00461088	4
GOTERM_MF_DIRECT	GO:0033947	mannosylglycoprotein endo-beta-mannosidase activity	1.38415e-07	3
GOTERM_MF_DIRECT	GO:0008240	tripeptidyl-peptidase activity	1.15378e-06	3
GOTERM_MF_DIRECT	GO:0003774	motor activity	2.90355e-06	3
GOTERM_MF_DIRECT	GO:0042283	dolichyl pyrophosphate Glc1Man9GlcNAc2 alpha-1,3-glucosyltransferase activity	0.000596602	3
GOTERM_MF_DIRECT	GO:0050614	delta24-sterol reductase activity	0.00449255	3
GOTERM_MF_DIRECT	GO:0051864	histone demethylase activity (H3-K36 specific)	0.00449255	3
GOTERM_MF_DIRECT	GO:0052856	NADHX epimerase activity	0.000151917	2
GOTERM_MF_DIRECT	GO:0052857	NADPHX epimerase activity	0.000151917	2
GOTERM_MF_DIRECT	GO:0004325	ferrochelatase activity	0.000275727	2
GOTERM_MF_DIRECT	GO:0048529	magnesium-protoporphyrin IX monomethyl ester (oxidative) cyclase activity	0.00221007	2
GOTERM_MF_DIRECT	GO:0000150	recombinase activity	0.00349661	2

## Sheet: w0vsw7_DW
Category	GO ID	GO term	p-value	Count
GOTERM_BP_DIRECT	GO:0006749	glutathione metabolic process	6.59242e-09	47
GOTERM_BP_DIRECT	GO:0006629	lipid metabolic process	3.62246e-05	43
GOTERM_BP_DIRECT	GO:0006865	amino acid transport	1.05149e-10	42
GOTERM_BP_DIRECT	GO:0055085	transmembrane transport	0.00219367	37
GOTERM_BP_DIRECT	GO:0009737	response to abscisic acid	2.07723e-10	29
GOTERM_BP_DIRECT	GO:0009631	cold acclimation	3.4406e-16	26
GOTERM_BP_DIRECT	GO:0009414	response to water deprivation	1.67802e-15	25
GOTERM_BP_DIRECT	GO:0016226	iron-sulfur cluster assembly	6.02643e-11	24
GOTERM_BP_DIRECT	GO:0000272	polysaccharide catabolic process	1.11195e-05	18
GOTERM_BP_DIRECT	GO:0006470	protein dephosphorylation	7.73756e-05	18
GOTERM_BP_DIRECT	GO:0008610	lipid biosynthetic process	1.88214e-08	16
GOTERM_BP_DIRECT	GO:0006520	cellular amino acid metabolic process	0.000597014	16
GOTERM_BP_DIRECT	GO:2000022	regulation of jasmonic acid mediated signaling pathway	7.56279e-05	15
GOTERM_BP_DIRECT	GO:0006099	tricarboxylic acid cycle	0.000421768	15
GOTERM_BP_DIRECT	GO:0031347	regulation of defense response	5.17298e-05	14
GOTERM_BP_DIRECT	GO:0031408	oxylipin biosynthetic process	0.000784221	14
GOTERM_BP_DIRECT	GO:0072583	clathrin-dependent endocytosis	0.00210684	11
GOTERM_BP_DIRECT	GO:0048268	clathrin coat assembly	0.000177102	10
GOTERM_BP_DIRECT	GO:0006635	fatty acid beta-oxidation	0.00474363	10
GOTERM_BP_DIRECT	GO:0006900	membrane budding	0.00499218	10
GOTERM_BP_DIRECT	GO:0016117	carotenoid biosynthetic process	9.9379e-06	9
GOTERM_BP_DIRECT	GO:0030198	extracellular matrix organization	2.41244e-07	8
GOTERM_BP_DIRECT	GO:0030574	collagen catabolic process	2.41244e-07	8
GOTERM_BP_DIRECT	GO:2000031	regulation of salicylic acid mediated signaling pathway	3.4665e-05	8
GOTERM_BP_DIRECT	GO:0042128	nitrate assimilation	6.33381e-05	8
GOTERM_BP_DIRECT	GO:0052746	inositol phosphorylation	0.000131752	8
GOTERM_BP_DIRECT	GO:0009626	plant-type hypersensitive response	0.000250438	8
GOTERM_BP_DIRECT	GO:0032957	inositol trisphosphate metabolic process	0.000251226	8
GOTERM_BP_DIRECT	GO:0007623	circadian rhythm	2.04151e-12	7
GOTERM_BP_DIRECT	GO:0010090	trichome morphogenesis	7.7613e-07	7
GOTERM_BP_DIRECT	GO:0015969	guanosine tetraphosphate metabolic process	8.27494e-05	7
GOTERM_BP_DIRECT	GO:0042823	pyridoxal phosphate biosynthetic process	0.000127056	7
GOTERM_BP_DIRECT	GO:0010167	response to nitrate	0.000934394	7
GOTERM_BP_DIRECT	GO:0015977	carbon fixation	0.00144953	7
GOTERM_BP_DIRECT	GO:0009740	gibberellic acid mediated signaling pathway	0.00496058	7
GOTERM_BP_DIRECT	GO:0006557	S-adenosylmethioninamine biosynthetic process	2.73351e-05	6
GOTERM_BP_DIRECT	GO:0006597	spermine biosynthetic process	2.73351e-05	6
GOTERM_BP_DIRECT	GO:0009553	embryo sac development	7.10097e-05	6
GOTERM_BP_DIRECT	GO:0009556	microsporogenesis	7.10097e-05	6
GOTERM_BP_DIRECT	GO:0070192	chromosome organization involved in meiotic cell cycle	8.55567e-05	6
GOTERM_BP_DIRECT	GO:0005987	sucrose catabolic process	0.00040653	6
GOTERM_BP_DIRECT	GO:0008295	spermidine biosynthetic process	0.00170869	6
GOTERM_BP_DIRECT	GO:0009640	photomorphogenesis	0.00312023	6
GOTERM_BP_DIRECT	GO:0006529	asparagine biosynthetic process	1.24776e-05	5
GOTERM_BP_DIRECT	GO:0006844	acyl carnitine transport	0.000160258	5
GOTERM_BP_DIRECT	GO:0006862	nucleotide transport	0.000235765	5
GOTERM_BP_DIRECT	GO:0006598	polyamine catabolic process	0.000679838	5
GOTERM_BP_DIRECT	GO:0015996	chlorophyll catabolic process	0.00216635	5
GOTERM_BP_DIRECT	GO:0006656	phosphatidylcholine biosynthetic process	0.002349	5
GOTERM_BP_DIRECT	GO:0010150	leaf senescence	3.5365e-06	4
GOTERM_BP_DIRECT	GO:0015976	carbon utilization	0.00335116	4
GOTERM_BP_DIRECT	GO:0035303	regulation of dephosphorylation	0.003513	4
GOTERM_BP_DIRECT	GO:0000184	nuclear-transcribed mRNA catabolic process, nonsense-mediated decay	1.2878e-15	3
GOTERM_BP_DIRECT	GO:0010189	vitamin E biosynthetic process	0.000562134	3
GOTERM_BP_DIRECT	GO:0071705	nitrogen compound transport	0.00183663	3
GOTERM_BP_DIRECT	GO:0007188	adenylate cyclase-modulating G-protein coupled receptor signaling pathway	0.00309684	3
GOTERM_BP_DIRECT	GO:0009688	abscisic acid biosynthetic process	0.00088083	2
GOTERM_BP_DIRECT	GO:0006493	protein O-linked glycosylation	0.003513	2
GOTERM_CC_DIRECT	GO:0016021	integral component of membrane	4.68707e-07	1332
GOTERM_CC_DIRECT	GO:0016020	membrane	0.00350156	212
GOTERM_CC_DIRECT	GO:0005829	cytosol	3.42565e-09	208
GOTERM_CC_DIRECT	GO:0005789	endoplasmic reticulum membrane	5.20165e-06	59
GOTERM_CC_DIRECT	GO:0005774	vacuolar membrane	2.27083e-08	37
GOTERM_CC_DIRECT	GO:0005777	peroxisome	0.0012552	21
GOTERM_CC_DIRECT	GO:0019898	extrinsic component of membrane	0.000561891	16
GOTERM_CC_DIRECT	GO:0009705	plant-type vacuole membrane	0.00398722	13
GOTERM_CC_DIRECT	GO:0031012	extracellular matrix	1.91013e-10	11
GOTERM_CC_DIRECT	GO:0030136	clathrin-coated vesicle	0.000146598	10
GOTERM_CC_DIRECT	GO:0009654	photosystem II oxygen evolving complex	0.00304632	10
GOTERM_CC_DIRECT	GO:0030125	clathrin vesicle coat	6.2821e-05	9
GOTERM_CC_DIRECT	GO:0005905	clathrin-coated pit	0.00206549	9
GOTERM_CC_DIRECT	GO:0033179	proton-transporting V-type ATPase, V0 domain	0.00111642	5
GOTERM_CC_DIRECT	GO:0030132	clathrin coat of coated pit	0.000535562	4
GOTERM_CC_DIRECT	GO:0030130	clathrin coat of trans-Golgi network vesicle	0.000535562	4
GOTERM_CC_DIRECT	GO:0009509	chromoplast	0.00111642	3
GOTERM_MF_DIRECT	GO:0003700	transcription factor activity, sequence-specific DNA binding	9.21832e-06	186
GOTERM_MF_DIRECT	GO:0016491	oxidoreductase activity	1.43958e-14	176
GOTERM_MF_DIRECT	GO:0005506	iron ion binding	0.00301097	130
GOTERM_MF_DIRECT	GO:0008194	UDP-glycosyltransferase activity	1.75846e-17	94
GOTERM_MF_DIRECT	GO:0022857	transmembrane transporter activity	0.000609225	82
GOTERM_MF_DIRECT	GO:0043565	sequence-specific DNA binding	0.00328551	81
GOTERM_MF_DIRECT	GO:0005525	GTP binding	0.00250439	63
GOTERM_MF_DIRECT	GO:0016757	transferase activity, transferring glycosyl groups	5.82716e-07	60
GOTERM_MF_DIRECT	GO:0004364	glutathione transferase activity	4.27096e-07	45
GOTERM_MF_DIRECT	GO:0051539	4 iron, 4 sulfur cluster binding	3.15048e-07	40
GOTERM_MF_DIRECT	GO:0080044	quercetin 7-O-glucosyltransferase activity	0.000365859	33
GOTERM_MF_DIRECT	GO:0080043	quercetin 3-O-glucosyltransferase activity	0.000365859	33
GOTERM_MF_DIRECT	GO:0015035	protein disulfide oxidoreductase activity	9.38829e-06	30
GOTERM_MF_DIRECT	GO:0015293	symporter activity	9.96111e-05	27
GOTERM_MF_DIRECT	GO:0042910	xenobiotic transporter activity	0.00114678	25
GOTERM_MF_DIRECT	GO:0051537	2 iron, 2 sulfur cluster binding	0.000119729	22
GOTERM_MF_DIRECT	GO:0015250	water channel activity	1.03408e-07	21
GOTERM_MF_DIRECT	GO:0004722	protein serine/threonine phosphatase activity	0.000116632	19
GOTERM_MF_DIRECT	GO:0047834	D-threo-aldose 1-dehydrogenase activity	0.0030017	19
GOTERM_MF_DIRECT	GO:0051536	iron-sulfur cluster binding	2.84749e-06	18
GOTERM_MF_DIRECT	GO:1990465	aldehyde oxygenase (deformylating) activity	3.27046e-10	17
GOTERM_MF_DIRECT	GO:0009924	octadecanal decarbonylase activity	3.27046e-10	17
GOTERM_MF_DIRECT	GO:0004032	alditol:NADP+ 1-oxidoreductase activity	1.35889e-05	17
GOTERM_MF_DIRECT	GO:0015171	amino acid transmembrane transporter activity	0.00178564	12
GOTERM_MF_DIRECT	GO:0032050	clathrin heavy chain binding	0.000136117	11
GOTERM_MF_DIRECT	GO:0015112	nitrate transmembrane transporter activity	0.000813982	10
GOTERM_MF_DIRECT	GO:0016985	mannan endo-1,4-beta-mannosidase activity	0.00156854	10
GOTERM_MF_DIRECT	GO:0008198	ferrous iron binding	0.00189014	10
GOTERM_MF_DIRECT	GO:0004659	prenyltransferase activity	7.97911e-05	9
GOTERM_MF_DIRECT	GO:0004029	aldehyde dehydrogenase (NAD) activity	0.000528938	9
GOTERM_MF_DIRECT	GO:0005545	1-phosphatidylinositol binding	0.000888761	9
GOTERM_MF_DIRECT	GO:0008324	cation transmembrane transporter activity	0.00149592	9
GOTERM_MF_DIRECT	GO:0047325	inositol tetrakisphosphate 1-kinase activity	0.000328276	8
GOTERM_MF_DIRECT	GO:0052726	inositol-1,3,4-trisphosphate 5-kinase activity	0.000328276	8
GOTERM_MF_DIRECT	GO:0052725	inositol-1,3,4-trisphosphate 6-kinase activity	0.000328276	8
GOTERM_MF_DIRECT	GO:0016671	oxidoreductase activity, acting on a sulfur group of donors, disulfide as acceptor	0.000661162	8
GOTERM_MF_DIRECT	GO:0008177	succinate dehydrogenase (ubiquinone) activity	1.77952e-07	7
GOTERM_MF_DIRECT	GO:0016161	beta-amylase activity	0.000208102	7
GOTERM_MF_DIRECT	GO:0008728	GTP diphosphokinase activity	0.000561334	7
GOTERM_MF_DIRECT	GO:0030151	molybdenum ion binding	0.00117703	7
GOTERM_MF_DIRECT	GO:0004014	adenosylmethionine decarboxylase activity	3.41788e-05	6
GOTERM_MF_DIRECT	GO:0046592	polyamine oxidase activity	0.000283455	6
GOTERM_MF_DIRECT	GO:0033926	glycopeptide alpha-N-acetylgalactosaminidase activity	0.000418947	6
GOTERM_MF_DIRECT	GO:0008506	sucrose:proton symporter activity	0.00105259	6
GOTERM_MF_DIRECT	GO:0008157	protein phosphatase 1 binding	0.00105259	6
GOTERM_MF_DIRECT	GO:0004066	asparagine synthase (glutamine-hydrolyzing) activity	1.75943e-05	5
GOTERM_MF_DIRECT	GO:0016843	amine-lyase activity	6.54352e-05	5
GOTERM_MF_DIRECT	GO:0051538	3 iron, 4 sulfur cluster binding	0.000118524	5
GOTERM_MF_DIRECT	GO:0015369	calcium:proton antiporter activity	0.00147064	5
GOTERM_MF_DIRECT	GO:0004416	hydroxyacylglutathione hydrolase activity	8.64129e-06	4
GOTERM_MF_DIRECT	GO:0051721	protein phosphatase 2A binding	0.00205824	4
GOTERM_MF_DIRECT	GO:0016719	carotene 7,8-desaturase activity	4.76953e-06	3
GOTERM_MF_DIRECT	GO:0052886	9,9'-dicis-carotene:quinone oxidoreductase activity	4.76953e-06	3
GOTERM_MF_DIRECT	GO:0052887	7,9,9'-tricis-neurosporene:quinone oxidoreductase activity	4.76953e-06	3
GOTERM_MF_DIRECT	GO:0043813	phosphatidylinositol-3,5-bisphosphate 5-phosphatase activity	6.56742e-06	3
GOTERM_MF_DIRECT	GO:0080124	pheophytinase activity	6.54352e-05	3
GOTERM_MF_DIRECT	GO:0016776	phosphotransferase activity, phosphate group as acceptor	0.000862559	3
GOTERM_MF_DIRECT	GO:0046523	S-methyl-5-thioribose-1-phosphate isomerase activity	0.000862559	3
GOTERM_MF_DIRECT	GO:0001664	G-protein coupled receptor binding	0.00367126	3
GOTERM_MF_DIRECT	GO:0016855	racemase and epimerase activity, acting on amino acids and derivatives	0.00392972	3
GOTERM_MF_DIRECT	GO:0016624	oxidoreductase activity, acting on the aldehyde or oxo group of donors, disulfide as acceptor	2.78076e-05	2
GOTERM_MF_DIRECT	GO:0009540	zeaxanthin epoxidase [overall] activity	0.00392972	2

## Sheet: k0vsw0_UP
Category	GO ID	GO term	p-value	Count
GOTERM_BP_DIRECT	GO:0032502	developmental process	0.00181669	16
GOTERM_BP_DIRECT	GO:0006353	DNA-templated transcription, termination	0.00444621	14
GOTERM_BP_DIRECT	GO:0051453	regulation of intracellular pH	0.00226806	6
GOTERM_BP_DIRECT	GO:0030488	tRNA methylation	0.000379304	5
GOTERM_BP_DIRECT	GO:0034355	NAD salvage	0.00140737	4
GOTERM_BP_DIRECT	GO:0018002	N-terminal peptidyl-glutamic acid acetylation	0.00158441	3
GOTERM_BP_DIRECT	GO:0017198	N-terminal peptidyl-serine acetylation	0.00158441	3
GOTERM_BP_DIRECT	GO:0006071	glycerol metabolic process	0.00406678	3
GOTERM_BP_DIRECT	GO:0006384	transcription initiation from RNA polymerase III promoter	0.00253253	2
GOTERM_CC_DIRECT	GO:0031415	NatA complex	0.00166619	3
GOTERM_CC_DIRECT	GO:0000127	transcription factor TFIIIC complex	0.00413634	2
GOTERM_MF_DIRECT	GO:0008168	methyltransferase activity	0.000127794	19
GOTERM_MF_DIRECT	GO:0016757	transferase activity, transferring glycosyl groups	0.000356191	17
GOTERM_MF_DIRECT	GO:0003690	double-stranded DNA binding	0.00278533	17
GOTERM_MF_DIRECT	GO:0010181	FMN binding	0.0016134	9
GOTERM_MF_DIRECT	GO:0004516	nicotinate phosphoribosyltransferase activity	8.55783e-08	6
GOTERM_MF_DIRECT	GO:0019784	NEDD8-specific protease activity	0.00492855	6
GOTERM_MF_DIRECT	GO:1990190	peptide-glutamate-N-acetyltransferase activity	0.00158017	3
GOTERM_MF_DIRECT	GO:0004514	nicotinate-nucleotide diphosphorylase (carboxylating) activity	0.00299411	2
GOTERM_MF_DIRECT	GO:0046316	gluconokinase activity	0.00158017	1

## Sheet: k0vsw0_DW
Category	GO ID	GO term	p-value	Count
GOTERM_BP_DIRECT	GO:0006952	defense response	0.00101339	55
GOTERM_BP_DIRECT	GO:0005975	carbohydrate metabolic process	0.000256574	42
GOTERM_BP_DIRECT	GO:0006457	protein folding	0.000200178	22
GOTERM_BP_DIRECT	GO:0009611	response to wounding	6.38477e-07	19
GOTERM_BP_DIRECT	GO:0009408	response to heat	1.27084e-09	18
GOTERM_BP_DIRECT	GO:0042542	response to hydrogen peroxide	4.53585e-11	17
GOTERM_BP_DIRECT	GO:0051259	protein oligomerization	8.33207e-11	16
GOTERM_BP_DIRECT	GO:0009651	response to salt stress	1.88253e-10	16
GOTERM_BP_DIRECT	GO:0006749	glutathione metabolic process	0.00472164	16
GOTERM_BP_DIRECT	GO:0000272	polysaccharide catabolic process	4.46862e-09	9
GOTERM_BP_DIRECT	GO:0009737	response to abscisic acid	4.60843e-05	7
GOTERM_BP_DIRECT	GO:0016998	cell wall macromolecule catabolic process	0.000155373	6
GOTERM_BP_DIRECT	GO:0006032	chitin catabolic process	0.000199107	6
GOTERM_BP_DIRECT	GO:0006535	cysteine biosynthetic process from serine	4.72389e-05	5
GOTERM_BP_DIRECT	GO:0000302	response to reactive oxygen species	0.00218094	5
GOTERM_BP_DIRECT	GO:0009308	amine metabolic process	5.19546e-06	3
GOTERM_BP_DIRECT	GO:0006471	protein ADP-ribosylation	0.000446482	3
GOTERM_BP_DIRECT	GO:0009187	cyclic nucleotide metabolic process	0.00488836	3
GOTERM_BP_DIRECT	GO:0007188	adenylate cyclase-modulating G-protein coupled receptor signaling pathway	0.004194	1
GOTERM_CC_DIRECT	GO:0005576	extracellular region	1.9021e-07	57
GOTERM_CC_DIRECT	GO:0000786	nucleosome	0.000124592	23
GOTERM_CC_DIRECT	GO:0032040	small-subunit processome	0.00415747	10
GOTERM_CC_DIRECT	GO:0030870	Mre11 complex	0.00130971	1
GOTERM_CC_DIRECT	GO:0005834	heterotrimeric G-protein complex	0.00386198	1
GOTERM_MF_DIRECT	GO:0016491	oxidoreductase activity	0.000429734	54
GOTERM_MF_DIRECT	GO:0004867	serine-type endopeptidase inhibitor activity	1.08167e-18	40
GOTERM_MF_DIRECT	GO:0045735	nutrient reservoir activity	7.86905e-30	33
GOTERM_MF_DIRECT	GO:0046982	protein heterodimerization activity	0.00020539	24
GOTERM_MF_DIRECT	GO:0051082	unfolded protein binding	0.000266355	20
GOTERM_MF_DIRECT	GO:0043621	protein self-association	1.75119e-11	16
GOTERM_MF_DIRECT	GO:0004364	glutathione transferase activity	0.00340537	16
GOTERM_MF_DIRECT	GO:0004568	chitinase activity	8.57294e-07	12
GOTERM_MF_DIRECT	GO:0003924	GTPase activity	0.000620344	12
GOTERM_MF_DIRECT	GO:0008234	cysteine-type peptidase activity	0.001202	9
GOTERM_MF_DIRECT	GO:0015293	symporter activity	0.00209088	8
GOTERM_MF_DIRECT	GO:0010181	FMN binding	0.00265174	6
GOTERM_MF_DIRECT	GO:0004124	cysteine synthase activity	2.15639e-05	4
GOTERM_MF_DIRECT	GO:0016688	L-ascorbate peroxidase activity	0.0010261	4
GOTERM_MF_DIRECT	GO:0004034	aldose 1-epimerase activity	0.00183577	4
GOTERM_MF_DIRECT	GO:0048038	quinone binding	0.00198538	4
GOTERM_MF_DIRECT	GO:0052595	aliphatic-amine oxidase activity	2.99963e-06	3
GOTERM_MF_DIRECT	GO:0052593	tryptamine:oxygen oxidoreductase (deaminating) activity	2.99963e-06	3
GOTERM_MF_DIRECT	GO:0052594	aminoacetone:oxygen oxidoreductase(deaminating) activity	2.99963e-06	3
GOTERM_MF_DIRECT	GO:0052596	phenethylamine:oxygen oxidoreductase (deaminating) activity	2.99963e-06	3
GOTERM_MF_DIRECT	GO:0008131	primary amine oxidase activity	3.88799e-06	3
GOTERM_MF_DIRECT	GO:0016161	beta-amylase activity	3.01659e-05	3
GOTERM_MF_DIRECT	GO:0004113	2',3'-cyclic-nucleotide 3'-phosphodiesterase activity	0.00442207	3
GOTERM_MF_DIRECT	GO:0016855	racemase and epimerase activity, acting on amino acids and derivatives	0.00442207	2
GOTERM_MF_DIRECT	GO:0000225	N-acetylglucosaminylphosphatidylinositol deacetylase activity	0.000284381	1
GOTERM_MF_DIRECT	GO:0008296	3'-5'-exodeoxyribonuclease activity	0.000540673	1
GOTERM_MF_DIRECT	GO:0004520	endodeoxyribonuclease activity	0.00255993	1
GOTERM_MF_DIRECT	GO:0001664	G-protein coupled receptor binding	0.00363383	1
GOTERM_MF_DIRECT	GO:0019001	guanyl nucleotide binding	0.00494579	1
GOTERM_MF_DIRECT	GO:0031683	G-protein beta/gamma-subunit complex binding	0.00494579	1

## Sheet: k7vsw7_UP
Category	GO ID	GO term	p-value	Count
GOTERM_MF_DIRECT	GO:0046872	metal ion binding	6.70495e-11	525
GOTERM_MF_DIRECT	GO:0003723	RNA binding	3.62149e-106	494
GOTERM_MF_DIRECT	GO:0003677	DNA binding	0.000816475	410
GOTERM_MF_DIRECT	GO:0003735	structural constituent of ribosome	3.4229e-30	278
GOTERM_MF_DIRECT	GO:0003700	transcription factor activity, sequence-specific DNA binding	0.000187161	264
GOTERM_MF_DIRECT	GO:0008270	zinc ion binding	5.58236e-12	256
GOTERM_MF_DIRECT	GO:0061630	ubiquitin protein ligase activity	1.74088e-08	130
GOTERM_MF_DIRECT	GO:0003676	nucleic acid binding	4.67747e-09	128
GOTERM_MF_DIRECT	GO:0003729	mRNA binding	1.07045e-13	125
GOTERM_MF_DIRECT	GO:0051082	unfolded protein binding	1.11874e-18	103
GOTERM_MF_DIRECT	GO:0016887	ATPase activity	8.1188e-05	94
GOTERM_MF_DIRECT	GO:0005525	GTP binding	0.0032812	84
GOTERM_MF_DIRECT	GO:0003690	double-stranded DNA binding	2.67522e-05	67
GOTERM_MF_DIRECT	GO:0004842	ubiquitin-protein transferase activity	5.38667e-07	66
GOTERM_MF_DIRECT	GO:0008168	methyltransferase activity	3.75772e-09	60
GOTERM_MF_DIRECT	GO:0003697	single-stranded DNA binding	2.21936e-09	50
GOTERM_MF_DIRECT	GO:0003899	DNA-directed 5'-3' RNA polymerase activity	1.62983e-13	48
GOTERM_MF_DIRECT	GO:0043621	protein self-association	3.22268e-20	43
GOTERM_MF_DIRECT	GO:0003712	transcription cofactor activity	3.47863e-06	40
GOTERM_MF_DIRECT	GO:0051539	4 iron, 4 sulfur cluster binding	0.00155634	39
GOTERM_MF_DIRECT	GO:0003743	translation initiation factor activity	0.00330041	39
GOTERM_MF_DIRECT	GO:0051087	chaperone binding	1.72015e-08	30
GOTERM_MF_DIRECT	GO:0051537	2 iron, 2 sulfur cluster binding	4.22509e-08	29
GOTERM_MF_DIRECT	GO:0042393	histone binding	0.00283717	25
GOTERM_MF_DIRECT	GO:0003684	damaged DNA binding	1.18965e-05	23
GOTERM_MF_DIRECT	GO:0005384	manganese ion transmembrane transporter activity	0.00371906	20
GOTERM_MF_DIRECT	GO:0003680	AT DNA binding	0.000593612	19
GOTERM_MF_DIRECT	GO:0008080	N-acetyltransferase activity	0.000174135	18
GOTERM_MF_DIRECT	GO:0003725	double-stranded RNA binding	9.19042e-05	17
GOTERM_MF_DIRECT	GO:0030515	snoRNA binding	0.00225228	16
GOTERM_MF_DIRECT	GO:0070615	nucleosome-dependent ATPase activity	0.00388026	16
GOTERM_MF_DIRECT	GO:0070122	isopeptidase activity	1.31524e-06	15
GOTERM_MF_DIRECT	GO:0018024	histone-lysine N-methyltransferase activity	0.000697556	15
GOTERM_MF_DIRECT	GO:0043424	protein histidine kinase binding	0.0045413	15
GOTERM_MF_DIRECT	GO:0019784	NEDD8-specific protease activity	0.0045413	15
GOTERM_MF_DIRECT	GO:0019887	protein kinase regulator activity	9.36737e-07	14
GOTERM_MF_DIRECT	GO:0008173	RNA methyltransferase activity	0.000328467	14
GOTERM_MF_DIRECT	GO:0051879	Hsp90 protein binding	2.54946e-05	13
GOTERM_MF_DIRECT	GO:0030628	pre-mRNA 3'-splice site binding	0.000603975	13
GOTERM_MF_DIRECT	GO:0031492	nucleosomal DNA binding	0.0025206	13
GOTERM_MF_DIRECT	GO:0061608	nuclear import signal receptor activity	0.000216239	12
GOTERM_MF_DIRECT	GO:0015385	sodium:proton antiporter activity	0.000246913	12
GOTERM_MF_DIRECT	GO:0016779	nucleotidyltransferase activity	0.00294856	12
GOTERM_MF_DIRECT	GO:0008198	ferrous iron binding	0.00461519	12
GOTERM_MF_DIRECT	GO:0031369	translation initiation factor binding	8.69637e-08	11
GOTERM_MF_DIRECT	GO:0005262	calcium channel activity	0.000187609	11
GOTERM_MF_DIRECT	GO:0017069	snRNA binding	2.22082e-06	10
GOTERM_MF_DIRECT	GO:0000774	adenyl-nucleotide exchange factor activity	4.87893e-06	10
GOTERM_MF_DIRECT	GO:0046873	metal ion transmembrane transporter activity	0.000611079	10
GOTERM_MF_DIRECT	GO:0042500	aspartic endopeptidase activity, intramembrane cleaving	0.000948948	10
GOTERM_MF_DIRECT	GO:0015386	potassium:proton antiporter activity	0.00164404	10
GOTERM_MF_DIRECT	GO:0003950	NAD+ ADP-ribosyltransferase activity	0.00443192	10
GOTERM_MF_DIRECT	GO:0034511	U3 snoRNA binding	0.000502152	9
GOTERM_MF_DIRECT	GO:0001671	ATPase activator activity	3.00214e-06	8
GOTERM_MF_DIRECT	GO:0030620	U2 snRNA binding	8.56297e-05	8
GOTERM_MF_DIRECT	GO:0004143	diacylglycerol kinase activity	0.000707801	8
GOTERM_MF_DIRECT	GO:0032041	NAD-dependent histone deacetylase activity (H3-K14 specific)	0.0010785	8
GOTERM_MF_DIRECT	GO:0015292	uniporter activity	0.00490924	8
GOTERM_MF_DIRECT	GO:0004482	mRNA (guanine-N7-)-methyltransferase activity	1.6132e-08	7
GOTERM_MF_DIRECT	GO:0008276	protein methyltransferase activity	0.000222779	7
GOTERM_MF_DIRECT	GO:0043021	ribonucleoprotein complex binding	0.000786324	7
GOTERM_MF_DIRECT	GO:0004526	ribonuclease P activity	0.000786324	7
GOTERM_MF_DIRECT	GO:0061575	cyclin-dependent protein serine/threonine kinase activator activity	0.000948948	7
GOTERM_MF_DIRECT	GO:0004430	1-phosphatidylinositol 4-kinase activity	0.00142742	7
GOTERM_MF_DIRECT	GO:0015631	tubulin binding	0.00143096	7
GOTERM_MF_DIRECT	GO:0016161	beta-amylase activity	0.00300923	7
GOTERM_MF_DIRECT	GO:1990050	phosphatidic acid transporter activity	4.7638e-05	6
GOTERM_MF_DIRECT	GO:0034513	box H/ACA snoRNA binding	4.7638e-05	6
GOTERM_MF_DIRECT	GO:0001164	RNA polymerase I CORE element sequence-specific DNA binding	0.00025138	6
GOTERM_MF_DIRECT	GO:0015369	calcium:proton antiporter activity	0.000261501	6
GOTERM_MF_DIRECT	GO:0008177	succinate dehydrogenase (ubiquinone) activity	0.00065592	6
GOTERM_MF_DIRECT	GO:0016435	rRNA (guanine) methyltransferase activity	0.000777755	6
GOTERM_MF_DIRECT	GO:0008650	rRNA (uridine-2'-O-)-methyltransferase activity	0.000777755	6
GOTERM_MF_DIRECT	GO:0008553	hydrogen-exporting ATPase activity, phosphorylative mechanism	0.00178408	6
GOTERM_MF_DIRECT	GO:0008175	tRNA methyltransferase activity	0.00201311	6
GOTERM_MF_DIRECT	GO:0004359	glutaminase activity	0.000140986	5
GOTERM_MF_DIRECT	GO:0051500	D-tyrosyl-tRNA(Tyr) deacylase activity	0.00113566	5
GOTERM_MF_DIRECT	GO:0030366	molybdopterin synthase activity	0.00113566	5
GOTERM_MF_DIRECT	GO:0004322	ferroxidase activity	0.00241395	5
GOTERM_MF_DIRECT	GO:0000215	tRNA 2'-phosphotransferase activity	0.00244551	5
GOTERM_MF_DIRECT	GO:0003937	IMP cyclohydrolase activity	2.712e-09	4
GOTERM_MF_DIRECT	GO:0004643	phosphoribosylaminoimidazolecarboxamide formyltransferase activity	2.712e-09	4
GOTERM_MF_DIRECT	GO:0016889	endodeoxyribonuclease activity, producing 3'-phosphomonoesters	0.000150541	4
GOTERM_MF_DIRECT	GO:0004652	polynucleotide adenylyltransferase activity	0.000932562	4
GOTERM_MF_DIRECT	GO:0080042	ADP-glucose pyrophosphohydrolase activity	0.00339818	4
GOTERM_MF_DIRECT	GO:0080041	ADP-ribose pyrophosphohydrolase activity	0.00339818	4
GOTERM_MF_DIRECT	GO:0000179	rRNA (adenine-N6,N6-)-dimethyltransferase activity	0.00380868	4
GOTERM_MF_DIRECT	GO:0004484	mRNA guanylyltransferase activity	1.00618e-06	3
GOTERM_MF_DIRECT	GO:0004651	polynucleotide 5'-phosphatase activity	1.55862e-06	3
GOTERM_MF_DIRECT	GO:0047453	ATP-dependent NAD(P)H-hydrate dehydratase activity	4.7638e-05	3
GOTERM_MF_DIRECT	GO:0052855	ADP-dependent NAD(P)H-hydrate dehydratase activity	4.7638e-05	3
GOTERM_MF_DIRECT	GO:0016813	hydrolase activity, acting on carbon-nitrogen (but not peptide) bonds, in linear amidines	8.21864e-05	3
GOTERM_MF_DIRECT	GO:0002151	G-quadruplex RNA binding	0.00113566	3
GOTERM_MF_DIRECT	GO:0008124	4-alpha-hydroxytetrahydrobiopterin dehydratase activity	0.00126316	3
GOTERM_MF_DIRECT	GO:0002953	5'-deoxynucleotidase activity	0.00241395	3
GOTERM_MF_DIRECT	GO:0042577	lipid phosphatase activity	0.00269701	3
GOTERM_MF_DIRECT	GO:0051864	histone demethylase activity (H3-K36 specific)	0.00339818	3
GOTERM_MF_DIRECT	GO:0004512	inositol-3-phosphate synthase activity	0.00451517	3
GOTERM_MF_DIRECT	GO:0043399	tRNA A64-2'-O-ribosylphosphate transferase activity	0.00143096	2
GOTERM_MF_DIRECT	GO:0019237	centromeric DNA binding	0.00101352	1
GOTERM_CC_DIRECT	GO:0005634	nucleus	5.71972e-34	1381
GOTERM_CC_DIRECT	GO:0005737	cytoplasm	0.000104025	697
GOTERM_CC_DIRECT	GO:0005829	cytosol	4.87091e-06	306
GOTERM_CC_DIRECT	GO:0005730	nucleolus	5.64729e-47	184
GOTERM_CC_DIRECT	GO:0022625	cytosolic large ribosomal subunit	6.24955e-29	123
GOTERM_CC_DIRECT	GO:0005840	ribosome	3.33671e-06	93
GOTERM_CC_DIRECT	GO:0019005	SCF ubiquitin ligase complex	3.13026e-07	52
GOTERM_CC_DIRECT	GO:0022627	cytosolic small ribosomal subunit	3.1874e-05	52
GOTERM_CC_DIRECT	GO:0032040	small-subunit processome	1.24e-10	50
GOTERM_CC_DIRECT	GO:0005681	spliceosomal complex	1.65977e-09	45
GOTERM_CC_DIRECT	GO:0030687	preribosome, large subunit precursor	5.28288e-17	41
GOTERM_CC_DIRECT	GO:0005686	U2 snRNP	5.0997e-12	35
GOTERM_CC_DIRECT	GO:0016607	nuclear speck	6.17641e-11	33
GOTERM_CC_DIRECT	GO:0071013	catalytic step 2 spliceosome	0.00039972	32
GOTERM_CC_DIRECT	GO:0071011	precatalytic spliceosome	4.19337e-07	31
GOTERM_CC_DIRECT	GO:0005689	U12-type spliceosomal complex	1.49259e-06	26
GOTERM_CC_DIRECT	GO:0016592	mediator complex	0.000133281	25
GOTERM_CC_DIRECT	GO:0005759	mitochondrial matrix	0.00162297	25
GOTERM_CC_DIRECT	GO:0005666	DNA-directed RNA polymerase III complex	1.48753e-06	23
GOTERM_CC_DIRECT	GO:0005654	nucleoplasm	0.000250426	23
GOTERM_CC_DIRECT	GO:0005665	DNA-directed RNA polymerase II, core complex	3.08083e-07	22
GOTERM_CC_DIRECT	GO:0046540	U4/U6 x U5 tri-snRNP complex	3.1912e-05	21
GOTERM_CC_DIRECT	GO:0080008	Cul4-RING E3 ubiquitin ligase complex	7.95585e-08	18
GOTERM_CC_DIRECT	GO:0000176	nuclear exosome (RNase complex)	0.000115668	18
GOTERM_CC_DIRECT	GO:0005669	transcription factor TFIID complex	0.00324615	17
GOTERM_CC_DIRECT	GO:0000178	exosome (RNase complex)	3.48533e-09	16
GOTERM_CC_DIRECT	GO:0005685	U1 snRNP	5.95348e-07	16
GOTERM_CC_DIRECT	GO:0000177	cytoplasmic exosome (RNase complex)	3.19496e-05	16
GOTERM_CC_DIRECT	GO:0030688	preribosome, small subunit precursor	3.15196e-06	13
GOTERM_CC_DIRECT	GO:0097526	spliceosomal tri-snRNP complex	5.18577e-05	13
GOTERM_CC_DIRECT	GO:0005682	U5 snRNP	0.000283678	13
GOTERM_CC_DIRECT	GO:0000127	transcription factor TFIIIC complex	1.08891e-08	12
GOTERM_CC_DIRECT	GO:0089701	U2AF	4.25029e-05	12
GOTERM_CC_DIRECT	GO:0005684	U2-type spliceosomal complex	9.51724e-05	12
GOTERM_CC_DIRECT	GO:0012511	monolayer-surrounded lipid storage body	8.70738e-06	11
GOTERM_CC_DIRECT	GO:0030686	90S preribosome	0.000541849	11
GOTERM_CC_DIRECT	GO:0005847	mRNA cleavage and polyadenylation specificity factor complex	0.00398539	11
GOTERM_CC_DIRECT	GO:0071458	integral component of cytoplasmic side of endoplasmic reticulum membrane	0.00137205	10
GOTERM_CC_DIRECT	GO:0071556	integral component of lumenal side of endoplasmic reticulum membrane	0.00137205	10
GOTERM_CC_DIRECT	GO:0035267	NuA4 histone acetyltransferase complex	0.00235437	10
GOTERM_CC_DIRECT	GO:0005687	U4 snRNP	0.00342591	10
GOTERM_CC_DIRECT	GO:0005765	lysosomal membrane	0.00479009	10
GOTERM_CC_DIRECT	GO:0005956	protein kinase CK2 complex	7.41432e-08	9
GOTERM_CC_DIRECT	GO:0005688	U6 snRNP	0.00133696	9
GOTERM_CC_DIRECT	GO:1990726	Lsm1-7-Pat1 complex	0.00061046	8
GOTERM_CC_DIRECT	GO:0000812	Swr1 complex	0.000895779	8
GOTERM_CC_DIRECT	GO:0044613	nuclear pore central transport channel	0.00271075	8
GOTERM_CC_DIRECT	GO:1990112	RQC complex	1.05757e-05	7
GOTERM_CC_DIRECT	GO:0030915	Smc5-Smc6 complex	0.000153819	7
GOTERM_CC_DIRECT	GO:0030880	RNA polymerase complex	0.00020855	7
GOTERM_CC_DIRECT	GO:0005675	holo TFIIH complex	0.00235437	7
GOTERM_CC_DIRECT	GO:0031314	extrinsic component of mitochondrial inner membrane	0.00271075	7
GOTERM_CC_DIRECT	GO:0070860	RNA polymerase I core factor complex	2.66187e-05	6
GOTERM_CC_DIRECT	GO:0005668	RNA polymerase transcription factor SL1 complex	0.000196396	6
GOTERM_CC_DIRECT	GO:0031429	box H/ACA snoRNP complex	0.00180852	6
GOTERM_CC_DIRECT	GO:0005853	eukaryotic translation elongation factor 1 complex	0.000196396	5
GOTERM_CC_DIRECT	GO:0070545	PeBoW complex	0.00138279	5
GOTERM_CC_DIRECT	GO:0005770	late endosome	0.00258974	5
GOTERM_CC_DIRECT	GO:0005776	autophagosome	0.000152941	3
GOTERM_CC_DIRECT	GO:0032039	integrator complex	0.000202491	3
GOTERM_CC_DIRECT	GO:0071339	MLL1 complex	0.00138279	3
GOTERM_BP_DIRECT	GO:0006412	translation	2.40568e-16	211
GOTERM_BP_DIRECT	GO:0000398	mRNA splicing, via spliceosome	4.65505e-36	141
GOTERM_BP_DIRECT	GO:0006457	protein folding	9.21188e-26	118
GOTERM_BP_DIRECT	GO:0006364	rRNA processing	4.97637e-20	73
GOTERM_BP_DIRECT	GO:0031146	SCF-dependent proteasomal ubiquitin-dependent protein catabolic process	3.94474e-09	67
GOTERM_BP_DIRECT	GO:0006351	transcription, DNA-templated	2.54032e-08	64
GOTERM_BP_DIRECT	GO:0009408	response to heat	2.06299e-19	57
GOTERM_BP_DIRECT	GO:0006397	mRNA processing	1.6414e-17	51
GOTERM_BP_DIRECT	GO:0045893	positive regulation of transcription, DNA-templated	0.000230552	48
GOTERM_BP_DIRECT	GO:0051259	protein oligomerization	3.61693e-22	46
GOTERM_BP_DIRECT	GO:0002181	cytoplasmic translation	3.78632e-09	46
GOTERM_BP_DIRECT	GO:0042542	response to hydrogen peroxide	4.74922e-16	44
GOTERM_BP_DIRECT	GO:0009651	response to salt stress	1.57183e-16	43
GOTERM_BP_DIRECT	GO:0010468	regulation of gene expression	1.2809e-08	38
GOTERM_BP_DIRECT	GO:0009737	response to abscisic acid	1.4821e-08	36
GOTERM_BP_DIRECT	GO:0034605	cellular response to heat	3.32493e-05	34
GOTERM_BP_DIRECT	GO:0000462	maturation of SSU-rRNA from tricistronic rRNA transcript (SSU-rRNA, 5.8S rRNA, LSU-rRNA)	1.19806e-10	33
GOTERM_BP_DIRECT	GO:0008380	RNA splicing	3.81703e-11	32
GOTERM_BP_DIRECT	GO:0006396	RNA processing	4.44134e-06	31
GOTERM_BP_DIRECT	GO:0042254	ribosome biogenesis	1.36776e-06	30
GOTERM_BP_DIRECT	GO:0000724	double-strand break repair via homologous recombination	0.000104773	30
GOTERM_BP_DIRECT	GO:0042273	ribosomal large subunit biogenesis	3.26201e-11	29
GOTERM_BP_DIRECT	GO:0006417	regulation of translation	4.05639e-22	28
GOTERM_BP_DIRECT	GO:0000027	ribosomal large subunit assembly	4.52963e-05	28
GOTERM_BP_DIRECT	GO:0009793	embryo development ending in seed dormancy	1.13295e-15	27
GOTERM_BP_DIRECT	GO:0000463	maturation of LSU-rRNA from tricistronic rRNA transcript (SSU-rRNA, 5.8S rRNA, LSU-rRNA)	2.9258e-09	26
GOTERM_BP_DIRECT	GO:0000470	maturation of LSU-rRNA	7.88281e-09	26
GOTERM_BP_DIRECT	GO:0016226	iron-sulfur cluster assembly	1.36776e-06	23
GOTERM_BP_DIRECT	GO:0031047	gene silencing by RNA	5.28122e-05	23
GOTERM_BP_DIRECT	GO:0006506	GPI anchor biosynthetic process	0.000470574	20
GOTERM_BP_DIRECT	GO:0006465	signal peptide processing	0.0014828	19
GOTERM_BP_DIRECT	GO:0000460	maturation of 5.8S rRNA	7.9907e-06	18
GOTERM_BP_DIRECT	GO:0006367	transcription initiation from RNA polymerase II promoter	0.00160279	18
GOTERM_BP_DIRECT	GO:0008033	tRNA processing	0.0014828	17
GOTERM_BP_DIRECT	GO:0034475	U4 snRNA 3'-end processing	2.11591e-05	16
GOTERM_BP_DIRECT	GO:0034427	nuclear-transcribed mRNA catabolic process, exonucleolytic, 3'-5'	0.000152415	16
GOTERM_BP_DIRECT	GO:0009414	response to water deprivation	0.000593481	16
GOTERM_BP_DIRECT	GO:0009631	cold acclimation	0.000884801	16
GOTERM_BP_DIRECT	GO:0043928	exonucleolytic nuclear-transcribed mRNA catabolic process involved in deadenylation-dependent decay	0.00128876	16
GOTERM_BP_DIRECT	GO:0019915	lipid storage	6.74132e-08	15
GOTERM_BP_DIRECT	GO:0051453	regulation of intracellular pH	0.00184527	15
GOTERM_BP_DIRECT	GO:0000467	exonucleolytic trimming to generate mature 3'-end of 5.8S rRNA from tricistronic rRNA transcript (SSU-rRNA, 5.8S rRNA, LSU-rRNA)	0.00220941	15
GOTERM_BP_DIRECT	GO:0009873	ethylene-activated signaling pathway	2.4376e-06	14
GOTERM_BP_DIRECT	GO:0030261	chromosome condensation	0.00377504	14
GOTERM_BP_DIRECT	GO:0006383	transcription from RNA polymerase III promoter	2.68596e-05	13
GOTERM_BP_DIRECT	GO:0001510	RNA methylation	0.00120627	13
GOTERM_BP_DIRECT	GO:0006607	NLS-bearing protein import into nucleus	7.03589e-06	12
GOTERM_BP_DIRECT	GO:0071051	polyadenylation-dependent snoRNA 3'-end processing	0.000734626	12
GOTERM_BP_DIRECT	GO:0071805	potassium ion transmembrane transport	0.00156799	12
GOTERM_BP_DIRECT	GO:0001522	pseudouridine synthesis	0.00172337	12
GOTERM_BP_DIRECT	GO:0030490	maturation of SSU-rRNA	8.26192e-07	11
GOTERM_BP_DIRECT	GO:0000466	maturation of 5.8S rRNA from tricistronic rRNA transcript (SSU-rRNA, 5.8S rRNA, LSU-rRNA)	7.03589e-06	11
GOTERM_BP_DIRECT	GO:0010228	vegetative to reproductive phase transition of meristem	1.27205e-05	11
GOTERM_BP_DIRECT	GO:0031167	rRNA methylation	9.02685e-05	11
GOTERM_BP_DIRECT	GO:0032981	mitochondrial respiratory chain complex I assembly	0.00353512	11
GOTERM_BP_DIRECT	GO:0006384	transcription initiation from RNA polymerase III promoter	1.52348e-07	10
GOTERM_BP_DIRECT	GO:0006306	DNA methylation	3.45621e-05	10
GOTERM_BP_DIRECT	GO:1902626	assembly of large subunit precursor of preribosome	0.000150015	10
GOTERM_BP_DIRECT	GO:0098719	sodium ion import across plasma membrane	0.00138618	10
GOTERM_BP_DIRECT	GO:0033619	membrane protein proteolysis	0.00185118	10
GOTERM_BP_DIRECT	GO:0000244	spliceosomal tri-snRNP complex assembly	6.73407e-07	9
GOTERM_BP_DIRECT	GO:0046654	tetrahydrofolate biosynthetic process	2.92554e-05	9
GOTERM_BP_DIRECT	GO:0043067	regulation of programmed cell death	0.000943729	9
GOTERM_BP_DIRECT	GO:0006879	cellular iron ion homeostasis	0.000943729	9
GOTERM_BP_DIRECT	GO:0031053	primary miRNA processing	0.00254665	9
GOTERM_BP_DIRECT	GO:0000055	ribosomal large subunit export from nucleus	0.00402461	9
GOTERM_BP_DIRECT	GO:0031054	pre-miRNA processing	0.000150015	8
GOTERM_BP_DIRECT	GO:0043486	histone exchange	0.000358911	8
GOTERM_BP_DIRECT	GO:0009411	response to UV	0.000426267	8
GOTERM_BP_DIRECT	GO:0000492	box C/D snoRNP assembly	0.000748341	8
GOTERM_BP_DIRECT	GO:0006189	'de novo' IMP biosynthetic process	0.0028801	8
GOTERM_BP_DIRECT	GO:0000469	cleavage involved in rRNA processing	1.31021e-05	7
GOTERM_BP_DIRECT	GO:0071034	CUT catabolic process	0.0020662	7
GOTERM_BP_DIRECT	GO:0071049	nuclear retention of pre-mRNA with aberrant 3'-ends at the site of transcription	0.0020662	7
GOTERM_BP_DIRECT	GO:0000479	endonucleolytic cleavage of tricistronic rRNA transcript (SSU-rRNA, 5.8S rRNA, LSU-rRNA)	0.0020662	7
GOTERM_BP_DIRECT	GO:0071763	nuclear membrane organization	0.00313462	7
GOTERM_BP_DIRECT	GO:0006370	7-methylguanosine mRNA capping	1.68574e-08	6
GOTERM_BP_DIRECT	GO:0008612	peptidyl-lysine modification to peptidyl-hypusine	1.81359e-06	6
GOTERM_BP_DIRECT	GO:0080009	mRNA methylation	9.36169e-06	6
GOTERM_BP_DIRECT	GO:0044571	[2Fe-2S] cluster assembly	7.54768e-05	6
GOTERM_BP_DIRECT	GO:0032366	intracellular sterol transport	7.62926e-05	6
GOTERM_BP_DIRECT	GO:0006729	tetrahydrobiopterin biosynthetic process	0.000241251	6
GOTERM_BP_DIRECT	GO:0010090	trichome morphogenesis	0.00101338	6
GOTERM_BP_DIRECT	GO:0042790	transcription of nuclear large rRNA transcript from RNA polymerase I promoter	0.00219095	6
GOTERM_BP_DIRECT	GO:0006376	mRNA splice site selection	2.15109e-08	5
GOTERM_BP_DIRECT	GO:0016180	snRNA processing	3.5113e-05	5
GOTERM_BP_DIRECT	GO:0006399	tRNA metabolic process	0.00162556	5
GOTERM_BP_DIRECT	GO:0040031	snRNA modification	0.00162556	5
GOTERM_BP_DIRECT	GO:0006388	tRNA splicing, via endonucleolytic cleavage and ligation	0.0024706	5
GOTERM_BP_DIRECT	GO:0031123	RNA 3'-end processing	0.00454897	5
GOTERM_BP_DIRECT	GO:0010390	histone monoubiquitination	1.17991e-05	4
GOTERM_BP_DIRECT	GO:0035196	production of miRNAs involved in gene silencing by miRNA	9.28086e-05	4
GOTERM_BP_DIRECT	GO:0010150	leaf senescence	0.00027221	4
GOTERM_BP_DIRECT	GO:0042823	pyridoxal phosphate biosynthetic process	0.00313462	4
GOTERM_BP_DIRECT	GO:0051103	DNA ligation involved in DNA repair	0.00347194	4
GOTERM_BP_DIRECT	GO:0006996	organelle organization	0.00347194	4
GOTERM_BP_DIRECT	GO:1990116	ribosome-associated ubiquitin-dependent protein catabolic process	0.00347194	4
GOTERM_BP_DIRECT	GO:0070476	rRNA (guanine-N7)-methylation	0.00446799	4
GOTERM_BP_DIRECT	GO:0016560	protein import into peroxisome matrix, docking	7.6669e-06	3
GOTERM_BP_DIRECT	GO:0043631	RNA polyadenylation	1.00894e-05	3
GOTERM_BP_DIRECT	GO:1903730	regulation of phosphatidate phosphatase activity	7.54768e-05	3
GOTERM_BP_DIRECT	GO:0046496	nicotinamide nucleotide metabolic process	7.54768e-05	3
GOTERM_BP_DIRECT	GO:0035998	7,8-dihydroneopterin 3'-triphosphate biosynthetic process	0.00059217	3
GOTERM_BP_DIRECT	GO:0000453	enzyme-directed rRNA 2'-O-methylation	0.00446799	3
GOTERM_BP_DIRECT	GO:0019988	charged-tRNA amino acid modification	0.00219095	2
GOTERM_BP_DIRECT	GO:0009450	gamma-aminobutyric acid catabolic process	0.00347194	2

## Sheet: k7vsw7_DW
Category	GO ID	GO term	p-value	Count
GOTERM_BP_DIRECT	GO:0006782	protoporphyrinogen IX biosynthetic process	0.00178699	184
GOTERM_BP_DIRECT	GO:0006633	fatty acid biosynthetic process	1.27552e-11	154
GOTERM_BP_DIRECT	GO:0042793	transcription from plastid promoter	3.96618e-05	117
GOTERM_BP_DIRECT	GO:0006099	tricarboxylic acid cycle	2.75637e-31	93
GOTERM_BP_DIRECT	GO:0006108	malate metabolic process	2.38575e-05	90
GOTERM_BP_DIRECT	GO:0016117	carotenoid biosynthetic process	9.50688e-10	87
GOTERM_BP_DIRECT	GO:0008652	cellular amino acid biosynthetic process	1.52101e-08	65
GOTERM_BP_DIRECT	GO:0005975	carbohydrate metabolic process	3.4727e-06	65
GOTERM_BP_DIRECT	GO:0044210	'de novo' CTP biosynthetic process	0.00466571	60
GOTERM_BP_DIRECT	GO:0006075	(1->3)-beta-D-glucan biosynthetic process	6.41469e-07	54
GOTERM_BP_DIRECT	GO:0045489	pectin biosynthetic process	1.07405e-05	37
GOTERM_BP_DIRECT	GO:0006090	pyruvate metabolic process	0.00239186	35
GOTERM_BP_DIRECT	GO:0006535	cysteine biosynthetic process from serine	0.000512365	33
GOTERM_BP_DIRECT	GO:0090228	positive regulation of red or far-red light signaling pathway	4.70896e-07	26
GOTERM_BP_DIRECT	GO:0008360	regulation of cell shape	0.00303612	26
GOTERM_BP_DIRECT	GO:0000373	Group II intron splicing	0.000298377	25
GOTERM_BP_DIRECT	GO:0007049	cell cycle	4.7685e-05	24
GOTERM_BP_DIRECT	GO:0009094	L-phenylalanine biosynthetic process	9.29827e-05	22
GOTERM_BP_DIRECT	GO:0006865	amino acid transport	6.47294e-07	21
GOTERM_BP_DIRECT	GO:0009116	nucleoside metabolic process	4.97892e-08	20
GOTERM_BP_DIRECT	GO:0006081	cellular aldehyde metabolic process	2.17742e-06	19
GOTERM_BP_DIRECT	GO:0051301	cell division	9.48266e-06	19
GOTERM_BP_DIRECT	GO:0006559	L-phenylalanine catabolic process	5.68041e-09	17
GOTERM_BP_DIRECT	GO:0010189	vitamin E biosynthetic process	7.17488e-06	17
GOTERM_BP_DIRECT	GO:0006637	acyl-CoA metabolic process	0.00022262	17
GOTERM_BP_DIRECT	GO:0000226	microtubule cytoskeleton organization	1.20173e-05	16
GOTERM_BP_DIRECT	GO:0030244	cellulose biosynthetic process	0.000414454	15
GOTERM_BP_DIRECT	GO:0015995	chlorophyll biosynthetic process	0.00485975	15
GOTERM_BP_DIRECT	GO:0016095	polyprenol catabolic process	4.7685e-05	14
GOTERM_BP_DIRECT	GO:0051693	actin filament capping	0.00088025	14
GOTERM_BP_DIRECT	GO:0045454	cell redox homeostasis	7.04728e-07	13
GOTERM_BP_DIRECT	GO:0006541	glutamine metabolic process	7.72064e-07	13
GOTERM_BP_DIRECT	GO:0019288	isopentenyl diphosphate biosynthetic process, methylerythritol 4-phosphate pathway	1.33497e-08	12
GOTERM_BP_DIRECT	GO:0008610	lipid biosynthetic process	2.49774e-06	12
GOTERM_BP_DIRECT	GO:0030174	regulation of DNA-dependent DNA replication initiation	1.51275e-05	12
GOTERM_BP_DIRECT	GO:2001295	malonyl-CoA biosynthetic process	0.000742598	12
GOTERM_BP_DIRECT	GO:0043953	protein transport by the Tat complex	2.29661e-05	10
GOTERM_BP_DIRECT	GO:0005978	glycogen biosynthetic process	3.62883e-05	10
GOTERM_BP_DIRECT	GO:0006749	glutathione metabolic process	3.63081e-05	10
GOTERM_BP_DIRECT	GO:0070681	glutaminyl-tRNAGln biosynthesis via transamidation	5.50279e-05	10
GOTERM_BP_DIRECT	GO:0009058	biosynthetic process	0.000675691	10
GOTERM_BP_DIRECT	GO:0044772	mitotic cell cycle phase transition	0.00159477	10
GOTERM_BP_DIRECT	GO:0009089	lysine biosynthetic process via diaminopimelate	0.00289408	10
GOTERM_BP_DIRECT	GO:0000105	histidine biosynthetic process	5.10053e-05	9
GOTERM_BP_DIRECT	GO:0009052	pentose-phosphate shunt, non-oxidative branch	0.00265262	9
GOTERM_BP_DIRECT	GO:0009086	methionine biosynthetic process	9.44174e-05	8
GOTERM_BP_DIRECT	GO:0006537	glutamate biosynthetic process	9.84748e-05	8
GOTERM_BP_DIRECT	GO:0009734	auxin-activated signaling pathway	5.55947e-07	7
GOTERM_BP_DIRECT	GO:0006285	base-excision repair, AP site formation	5.59007e-06	7
GOTERM_BP_DIRECT	GO:0006779	porphyrin-containing compound biosynthetic process	1.91604e-05	7
GOTERM_BP_DIRECT	GO:0071163	DNA replication preinitiation complex assembly	1.91604e-05	7
GOTERM_BP_DIRECT	GO:0030488	tRNA methylation	0.000151524	7
GOTERM_BP_DIRECT	GO:0006644	phospholipid metabolic process	0.000151524	7
GOTERM_BP_DIRECT	GO:0006071	glycerol metabolic process	0.000187974	7
GOTERM_BP_DIRECT	GO:1901259	chloroplast rRNA processing	0.000543762	7
GOTERM_BP_DIRECT	GO:0044262	cellular carbohydrate metabolic process	0.00105255	7
GOTERM_BP_DIRECT	GO:0006221	pyrimidine nucleotide biosynthetic process	0.001088	7
GOTERM_BP_DIRECT	GO:0009308	amine metabolic process	0.00417306	7
GOTERM_BP_DIRECT	GO:0006807	nitrogen compound metabolic process	5.22688e-06	6
GOTERM_BP_DIRECT	GO:0009864	induced systemic resistance, jasmonic acid mediated signaling pathway	8.75541e-06	6
GOTERM_BP_DIRECT	GO:1901671	positive regulation of superoxide dismutase activity	1.22782e-05	6
GOTERM_BP_DIRECT	GO:0000738	DNA catabolic process, exonucleolytic	1.44454e-05	6
GOTERM_BP_DIRECT	GO:0006013	mannose metabolic process	1.80524e-05	6
GOTERM_BP_DIRECT	GO:0009448	gamma-aminobutyric acid metabolic process	1.92598e-05	6
GOTERM_BP_DIRECT	GO:0006598	polyamine catabolic process	0.000532946	6
GOTERM_BP_DIRECT	GO:0006310	DNA recombination	0.000882053	6
GOTERM_BP_DIRECT	GO:0030497	fatty acid elongation	0.000882053	6
GOTERM_BP_DIRECT	GO:0072657	protein localization to membrane	0.00194229	6
GOTERM_BP_DIRECT	GO:0070588	calcium ion transmembrane transport	0.000168302	5
GOTERM_BP_DIRECT	GO:0070084	protein initiator methionine removal	0.000956739	5
GOTERM_BP_DIRECT	GO:0030148	sphingolipid biosynthetic process	0.00110941	5
GOTERM_BP_DIRECT	GO:0006890	retrograde vesicle-mediated transport, Golgi to ER	0.00205663	5
GOTERM_BP_DIRECT	GO:0006431	methionyl-tRNA aminoacylation	0.00429089	4
GOTERM_BP_DIRECT	GO:0019856	pyrimidine nucleobase biosynthetic process	0.00450514	4
GOTERM_BP_DIRECT	GO:0070646	protein modification by small protein removal	2.34318e-06	3
GOTERM_BP_DIRECT	GO:0006348	chromatin silencing at telomere	0.000869223	3
GOTERM_BP_DIRECT	GO:0006106	fumarate metabolic process	0.000890922	3
GOTERM_BP_DIRECT	GO:0080065	4-alpha-methyl-delta7-sterol oxidation	0.000890922	3
GOTERM_BP_DIRECT	GO:0009910	negative regulation of flower development	0.000890922	3
GOTERM_BP_DIRECT	GO:0009972	cytidine deamination	0.0014082	3
GOTERM_BP_DIRECT	GO:0010270	photosystem II oxygen evolving complex assembly	0.00205663	3
GOTERM_BP_DIRECT	GO:0031507	heterochromatin assembly	0.00242067	3
GOTERM_BP_DIRECT	GO:0009785	blue light signaling pathway	0.00491233	3
GOTERM_BP_DIRECT	GO:0006223	uracil salvage	0.00491233	3
GOTERM_BP_DIRECT	GO:0034628	'de novo' NAD biosynthetic process from aspartate	0.00491233	3
GOTERM_BP_DIRECT	GO:0030149	sphingolipid catabolic process	0.00491233	3
GOTERM_BP_DIRECT	GO:0048367	shoot system development	0.00498774	3
GOTERM_BP_DIRECT	GO:0031347	regulation of defense response	3.99161e-07	2
GOTERM_BP_DIRECT	GO:0042372	phylloquinone biosynthetic process	0.00205663	2
GOTERM_BP_DIRECT	GO:0016540	protein autoprocessing	0.00242067	2
GOTERM_CC_DIRECT	GO:0005874	microtubule	5.77884e-05	1224
GOTERM_CC_DIRECT	GO:0009507	chloroplast	7.43776e-06	322
GOTERM_CC_DIRECT	GO:0009570	chloroplast stroma	4.92115e-20	288
GOTERM_CC_DIRECT	GO:0009509	chromoplast	9.34951e-06	80
GOTERM_CC_DIRECT	GO:0000139	Golgi membrane	0.00440632	80
GOTERM_CC_DIRECT	GO:0042644	chloroplast nucleoid	2.22824e-06	72
GOTERM_CC_DIRECT	GO:0000427	plastid-encoded plastid RNA polymerase complex	0.00314906	69
GOTERM_CC_DIRECT	GO:0016021	integral component of membrane	8.82589e-14	68
GOTERM_CC_DIRECT	GO:0005856	cytoskeleton	0.0010698	64
GOTERM_CC_DIRECT	GO:0005794	Golgi apparatus	0.000574299	28
GOTERM_CC_DIRECT	GO:0009706	chloroplast inner membrane	0.00020686	22
GOTERM_CC_DIRECT	GO:0010008	endosome membrane	0.000706454	18
GOTERM_CC_DIRECT	GO:0009534	chloroplast thylakoid	2.18181e-05	14
GOTERM_CC_DIRECT	GO:0005739	mitochondrion	4.61164e-05	14
GOTERM_CC_DIRECT	GO:0005777	peroxisome	2.30928e-05	13
GOTERM_CC_DIRECT	GO:0030956	glutamyl-tRNA(Gln) amidotransferase complex	2.41276e-05	10
GOTERM_CC_DIRECT	GO:0009360	DNA polymerase III complex	0.000351806	10
GOTERM_CC_DIRECT	GO:0009331	glycerol-3-phosphate dehydrogenase complex	0.000628676	10
GOTERM_CC_DIRECT	GO:0005829	cytosol	6.22984e-07	9
GOTERM_CC_DIRECT	GO:0016459	myosin complex	1.0289e-09	7
GOTERM_CC_DIRECT	GO:0008622	epsilon DNA polymerase complex	9.86989e-09	7
GOTERM_CC_DIRECT	GO:0000776	kinetochore	0.000956739	5
GOTERM_CC_DIRECT	GO:0005664	nuclear origin of replication recognition complex	0.000113801	4
GOTERM_CC_DIRECT	GO:0005694	chromosome	0.000257714	4
GOTERM_CC_DIRECT	GO:0005743	mitochondrial inner membrane	0.00350621	4
GOTERM_CC_DIRECT	GO:0005769	early endosome	2.38825e-05	3
GOTERM_CC_DIRECT	GO:0045239	tricarboxylic acid cycle enzyme complex	0.00012605	3
GOTERM_CC_DIRECT	GO:0008623	CHRAC	0.00012605	3
GOTERM_CC_DIRECT	GO:0033063	Rad51B-Rad51C-Rad51D-XRCC2 complex	0.00012605	3
GOTERM_CC_DIRECT	GO:0009326	formate dehydrogenase complex	0.000378362	3
GOTERM_MF_DIRECT	GO:0008017	microtubule binding	3.65651e-08	2312
GOTERM_MF_DIRECT	GO:1990939	ATP-dependent microtubule motor activity	0.00080737	551
GOTERM_MF_DIRECT	GO:0051287	NAD binding	0.0018141	299
GOTERM_MF_DIRECT	GO:0000285	1-phosphatidylinositol-3-phosphate 5-kinase activity	1.06321e-05	191
GOTERM_MF_DIRECT	GO:0004471	malate dehydrogenase (decarboxylating) (NAD+) activity	3.73269e-07	172
GOTERM_MF_DIRECT	GO:0003883	CTP synthase activity	9.65594e-14	95
GOTERM_MF_DIRECT	GO:0004424	imidazoleglycerol-phosphate dehydratase activity	1.58243e-27	91
GOTERM_MF_DIRECT	GO:0004742	dihydrolipoyllysine-residue acetyltransferase activity	3.87209e-10	79
GOTERM_MF_DIRECT	GO:0030170	pyridoxal phosphate binding	3.18465e-05	69
GOTERM_MF_DIRECT	GO:0016301	kinase activity	2.45143e-16	53
GOTERM_MF_DIRECT	GO:0045548	phenylalanine ammonia-lyase activity	3.19768e-22	48
GOTERM_MF_DIRECT	GO:0047130	saccharopine dehydrogenase (NADP+, L-lysine-forming) activity	0.00425098	48
GOTERM_MF_DIRECT	GO:0008240	tripeptidyl-peptidase activity	6.73394e-05	46
GOTERM_MF_DIRECT	GO:0043138	3'-5' DNA helicase activity	1.95301e-20	44
GOTERM_MF_DIRECT	GO:0003843	1,3-beta-D-glucan synthase activity	6.09012e-05	41
GOTERM_MF_DIRECT	GO:0015297	antiporter activity	5.26494e-07	38
GOTERM_MF_DIRECT	GO:0070569	uridylyltransferase activity	3.8906e-09	37
GOTERM_MF_DIRECT	GO:0017022	myosin binding	1.0868e-06	37
GOTERM_MF_DIRECT	GO:0004672	protein kinase activity	0.00209698	35
GOTERM_MF_DIRECT	GO:0042626	ATPase activity, coupled to transmembrane movement of substances	0.00130381	33
GOTERM_MF_DIRECT	GO:0004315	3-oxoacyl-[acyl-carrier-protein] synthase activity	0.000146835	28
GOTERM_MF_DIRECT	GO:0015171	amino acid transmembrane transporter activity	2.08394e-05	27
GOTERM_MF_DIRECT	GO:0003871	5-methyltetrahydropteroyltriglutamate-homocysteine S-methyltransferase activity	0.00289547	27
GOTERM_MF_DIRECT	GO:0008676	3-deoxy-8-phosphooctulonate synthase activity	0.000472458	25
GOTERM_MF_DIRECT	GO:0004743	pyruvate kinase activity	3.51187e-06	24
GOTERM_MF_DIRECT	GO:0003924	GTPase activity	1.11427e-05	22
GOTERM_MF_DIRECT	GO:0030732	methionine S-methyltransferase activity	6.78302e-05	22
GOTERM_MF_DIRECT	GO:0003824	catalytic activity	8.38373e-05	21
GOTERM_MF_DIRECT	GO:0004664	prephenate dehydratase activity	0.00131235	21
GOTERM_MF_DIRECT	GO:0005525	GTP binding	2.27539e-11	20
GOTERM_MF_DIRECT	GO:0005544	calcium-dependent phospholipid binding	2.51575e-05	20
GOTERM_MF_DIRECT	GO:0015250	water channel activity	9.44476e-05	20
GOTERM_MF_DIRECT	GO:0004124	cysteine synthase activity	0.000470745	20
GOTERM_MF_DIRECT	GO:0047769	arogenate dehydratase activity	0.00238781	20
GOTERM_MF_DIRECT	GO:0003997	acyl-CoA oxidase activity	0.00238781	20
GOTERM_MF_DIRECT	GO:0042973	glucan endo-1,3-beta-D-glucosidase activity	1.36268e-05	19
GOTERM_MF_DIRECT	GO:0004449	isocitrate dehydrogenase (NAD+) activity	0.00384035	19
GOTERM_MF_DIRECT	GO:0003779	actin binding	0.00315061	18
GOTERM_MF_DIRECT	GO:0005516	calmodulin binding	1.46477e-05	17
GOTERM_MF_DIRECT	GO:0052887	7,9,9'-tricis-neurosporene:quinone oxidoreductase activity	0.00390396	17
GOTERM_MF_DIRECT	GO:0052886	9,9'-dicis-carotene:quinone oxidoreductase activity	4.5087e-10	16
GOTERM_MF_DIRECT	GO:0003856	3-dehydroquinate synthase activity	7.70211e-09	15
GOTERM_MF_DIRECT	GO:0016717	oxidoreductase activity, acting on paired donors, with oxidation of a pair of donors resulting in the reduction of molecular oxygen to two molecules of water	0.000421593	15
GOTERM_MF_DIRECT	GO:0009378	four-way junction helicase activity	0.00311248	14
GOTERM_MF_DIRECT	GO:0003865	3-oxo-5-alpha-steroid 4-dehydrogenase activity	0.00462625	14
GOTERM_MF_DIRECT	GO:0005245	voltage-gated calcium channel activity	1.37643e-08	13
GOTERM_MF_DIRECT	GO:0016760	cellulose synthase (UDP-forming) activity	2.92379e-06	13
GOTERM_MF_DIRECT	GO:0000166	nucleotide binding	8.81493e-06	13
GOTERM_MF_DIRECT	GO:2001070	starch binding	7.80874e-06	12
GOTERM_MF_DIRECT	GO:0004367	glycerol-3-phosphate dehydrogenase [NAD+] activity	0.00282418	12
GOTERM_MF_DIRECT	GO:0046872	metal ion binding	0.00340837	12
GOTERM_MF_DIRECT	GO:0047427	cyanoalanine nitrilase activity	8.81493e-06	11
GOTERM_MF_DIRECT	GO:0052654	L-leucine transaminase activity	1.44454e-05	11
GOTERM_MF_DIRECT	GO:0052655	L-valine transaminase activity	0.000218374	11
GOTERM_MF_DIRECT	GO:0080124	pheophytinase activity	0.00137414	11
GOTERM_MF_DIRECT	GO:0016166	phytoene dehydrogenase activity	0.00211702	11
GOTERM_MF_DIRECT	GO:0042286	glutamate-1-semialdehyde 2,1-aminomutase activity	0.00463426	11
GOTERM_MF_DIRECT	GO:0003989	acetyl-CoA carboxylase activity	9.53811e-06	10
GOTERM_MF_DIRECT	GO:0050567	glutaminyl-tRNA synthase (glutamine-hydrolyzing) activity	0.00378615	10
GOTERM_MF_DIRECT	GO:0004849	uridine kinase activity	0.00462625	10
GOTERM_MF_DIRECT	GO:0004084	branched-chain-amino-acid transaminase activity	8.12113e-05	9
GOTERM_MF_DIRECT	GO:0004001	adenosine kinase activity	1.90584e-10	8
GOTERM_MF_DIRECT	GO:0005338	nucleotide-sugar transmembrane transporter activity	7.81968e-10	8
GOTERM_MF_DIRECT	GO:0046556	alpha-L-arabinofuranosidase activity	6.22437e-05	8
GOTERM_MF_DIRECT	GO:0042285	xylosyltransferase activity	0.00067829	8
GOTERM_MF_DIRECT	GO:0051015	actin filament binding	0.00106078	8
GOTERM_MF_DIRECT	GO:0016757	transferase activity, transferring glycosyl groups	5.50279e-05	7
GOTERM_MF_DIRECT	GO:0003688	DNA replication origin binding	0.0014082	7
GOTERM_MF_DIRECT	GO:0052596	phenethylamine:oxygen oxidoreductase (deaminating) activity	0.00201197	7
GOTERM_MF_DIRECT	GO:0052595	aliphatic-amine oxidase activity	0.00215037	7
GOTERM_MF_DIRECT	GO:0052593	tryptamine:oxygen oxidoreductase (deaminating) activity	0.00284012	7
GOTERM_MF_DIRECT	GO:0052594	aminoacetone:oxygen oxidoreductase(deaminating) activity	0.00354817	7
GOTERM_MF_DIRECT	GO:0010181	FMN binding	0.0048111	7
GOTERM_MF_DIRECT	GO:0043295	glutathione binding	3.31973e-08	6
GOTERM_MF_DIRECT	GO:0003887	DNA-directed DNA polymerase activity	2.88978e-06	6
GOTERM_MF_DIRECT	GO:0016538	cyclin-dependent protein serine/threonine kinase regulator activity	0.000782474	6
GOTERM_MF_DIRECT	GO:0009678	hydrogen-translocating pyrophosphatase activity	0.000782474	6
GOTERM_MF_DIRECT	GO:0046914	transition metal ion binding	0.000882053	6
GOTERM_MF_DIRECT	GO:0004148	dihydrolipoyl dehydrogenase activity	0.000882053	6
GOTERM_MF_DIRECT	GO:0003867	4-aminobutyrate transaminase activity	0.000956739	6
GOTERM_MF_DIRECT	GO:0000225	N-acetylglucosaminylphosphatidylinositol deacetylase activity	0.00110941	6
GOTERM_MF_DIRECT	GO:0042577	lipid phosphatase activity	0.00409433	6
GOTERM_MF_DIRECT	GO:0015293	symporter activity	0.0048111	6
GOTERM_MF_DIRECT	GO:0016491	oxidoreductase activity	0.0048111	6
GOTERM_MF_DIRECT	GO:0043169	cation binding	0.000333121	5
GOTERM_MF_DIRECT	GO:0003987	acetate-CoA ligase activity	0.000385751	5
GOTERM_MF_DIRECT	GO:0004655	porphobilinogen synthase activity	0.000397779	5
GOTERM_MF_DIRECT	GO:0004128	cytochrome-b5 reductase activity, acting on NAD(P)H	0.000397779	5
GOTERM_MF_DIRECT	GO:0019829	cation-transporting ATPase activity	0.000975968	5
GOTERM_MF_DIRECT	GO:0070402	NADPH binding	0.00238794	5
GOTERM_MF_DIRECT	GO:0004015	adenosylmethionine-8-amino-7-oxononanoate transaminase activity	0.00289347	5
GOTERM_MF_DIRECT	GO:0004751	ribose-5-phosphate isomerase activity	0.00436701	5
GOTERM_MF_DIRECT	GO:0004519	endonuclease activity	0.00436701	5
GOTERM_MF_DIRECT	GO:0051996	squalene synthase activity	0.000882053	4
GOTERM_MF_DIRECT	GO:0003873	6-phosphofructo-2-kinase activity	0.00159569	4
GOTERM_MF_DIRECT	GO:0004310	farnesyl-diphosphate farnesyltransferase activity	0.00159569	4
GOTERM_MF_DIRECT	GO:0008836	diaminopimelate decarboxylase activity	0.00289712	4
GOTERM_MF_DIRECT	GO:0046592	polyamine oxidase activity	5.3197e-09	3
GOTERM_MF_DIRECT	GO:0008686	3,4-dihydroxy-2-butanone-4-phosphate synthase activity	1.74243e-06	3
GOTERM_MF_DIRECT	GO:0004450	isocitrate dehydrogenase (NADP+) activity	2.34318e-06	3
GOTERM_MF_DIRECT	GO:0004180	carboxypeptidase activity	2.34318e-06	3
GOTERM_MF_DIRECT	GO:0018812	3-hydroxyacyl-CoA dehydratase activity	2.34318e-06	3
GOTERM_MF_DIRECT	GO:0004560	alpha-L-fucosidase activity	1.16839e-05	3
GOTERM_MF_DIRECT	GO:0008271	secondary active sulfate transmembrane transporter activity	1.34759e-05	3
GOTERM_MF_DIRECT	GO:0016702	oxidoreductase activity, acting on single donors with incorporation of molecular oxygen, incorporation of two atoms of oxygen	1.73582e-05	3
GOTERM_MF_DIRECT	GO:0015301	anion:anion antiporter activity	0.000150111	3
GOTERM_MF_DIRECT	GO:0003854	3-beta-hydroxy-delta5-steroid dehydrogenase activity	0.000397779	3
GOTERM_MF_DIRECT	GO:0004807	triose-phosphate isomerase activity	0.00032385	2
GOTERM_MF_DIRECT	GO:0008798	beta-aspartyl-peptidase activity	0.000956739	2
GOTERM_MF_DIRECT	GO:0004067	asparaginase activity	0.00205663	2
