# Supplementary material for: Transcriptome and Proteome Co-Profiling Offers an Understanding of Pre-Harvest Sprouting (PHS) Molecular Mechanisms in Wheat (Triticum aestivum)
Source: Plants (Basel). 2022 Oct 22;11(21):2807. doi: 10.3390/plants11212807 (PMC9657071; doi:10.3390/plants11212807)
Supplement: Supplementary file 1 [file plants-11-02807-s001.zip › supplementaryinformation/Supplementary table S4.xlsx]

## Sheet: Sheet1
protein	comparison	True	Levene_P	ttest_P	Class1	Class2	Difference	id
A0A3B6R8F2	K7:W7	TRUE	0.33126	0.949019	-0.498567	-0.5066	-0.00803333	0
A0A3B6RBU0	K7:W7	TRUE	0.0404278	0.0381746	0.586067	0.899067	0.313	0
A0A3B6RDA7	K7:W7	TRUE	0.0404278	0.0176123	2.5637	3.097	0.5333	0
A0A3B6TP91	K7:W7	TRUE	0.33126	0.477631	-2.0055	-1.8821	0.1234	0
A0A3B6PT84	K7:W7	TRUE	0.0404278	6.0759e-05	-1.34217	1.26917	2.61133	1
A0A3B5XXL3	K7:W7	TRUE	0.33126	0.458837	-3.3958	-3.22517	0.170633	0
A0A3B6HW60	K7:W7	TRUE	0.0404278	0.0271998	0.262567	0.534	0.271433	0
A0A3B6PTR2	K7:W7	TRUE	0.191367	0.350808	-0.0285667	-0.2083	-0.179733	0
A0A3B6ECL2	K7:W7	TRUE	0.191367	0.253544	-1.44867	-1.291	0.157667	0
A0A3B6CFS9	K7:W7	TRUE	0.5	0.73148	1.10163	1.1777	0.0760667	0
A0A3B6SMV6	K7:W7	TRUE	0.0404278	0.053407	-1.07293	-0.403767	0.669167	0
A0A1D5UB33	K7:W7	TRUE	0.0404278	0.0140434	2.2884	4.63813	2.34973	1
A0A3B5ZZP8	K7:W7	TRUE	0.33126	0.879817	4.87973	4.86207	-0.0176667	0
W5A9E1	K7:W7	TRUE	0.0404278	0.0835424	-1.81667	-1.48097	0.3357	0
A0A3B5XV32	K7:W7	TRUE	0.0404278	0.000583866	4.31623	6.6659	2.34967	1
A0A3B6NXJ3	K7:W7	TRUE	0.191367	0.196379	-3.38587	-3.7486	-0.362733	0
A0A3B6HS74	K7:W7	TRUE	0.191367	0.340673	-0.785067	-0.718133	0.0669333	0
Q9SBB7	K7:W7	TRUE	0.0404278	8.45562e-05	0.387967	2.45077	2.0628	1
W5AY52	K7:W7	TRUE	0.0404278	0.0488049	-0.479333	-0.842133	-0.3628	0
A0A341ZEZ4	K7:W7	TRUE	0.191367	0.239708	0.9543	1.06513	0.110833	0
M4VSR0	K7:W7	TRUE	0.0404278	0.00962494	0.6008	0.787	0.1862	0
W5EUY8	K7:W7	TRUE	0.0404278	0.0350247	0.7171	0.319167	-0.397933	0
A0A3B6EUA2	K7:W7	TRUE	0.0404278	0.0465581	-2.5418	-2.93023	-0.388433	0
A0A3B6TRW0	K7:W7	TRUE	0.0404278	0.0328624	-0.2813	-0.546933	-0.265633	0
A0A1D5ZQU3	K7:W7	TRUE	0.191367	0.190179	0.481833	0.6154	0.133567	0
A0A3B6FTP5	K7:W7	TRUE	0.33126	0.317887	-2.43033	-2.5802	-0.149867	0
A0A3B5Z0D1	K7:W7	TRUE	0.33126	0.353027	4.92913	4.8117	-0.117433	0
A0A3B6I589	K7:W7	TRUE	0.191367	0.335405	0.5242	0.655667	0.131467	0
A0A3B6ESH8	K7:W7	TRUE	0.0404278	6.13232e-06	0.445933	2.4177	1.97177	1
Q9ZTW6	K7:W7	TRUE	0.33126	0.471971	0.411833	0.326667	-0.0851667	0
A0A3B6I2R2	K7:W7	TRUE	0.0404278	0.0021288	-0.367867	1.53667	1.90453	1
A0A3B6PG25	K7:W7	TRUE	0.0404278	0.17508	1.29083	1.0427	-0.248133	0
Q9SQG4	K7:W7	TRUE	0.33126	0.263658	2.09597	1.99243	-0.103533	0
A0A3B6CGX2	K7:W7	TRUE	0.5	0.808932	-1.33983	-1.39177	-0.0519333	0
A0A1D6CXF2	K7:W7	TRUE	0.0404278	0.0056733	1.02867	1.60003	0.571367	0
A0A3B6MKF5	K7:W7	TRUE	0.191367	0.315099	-3.0343	-2.85187	0.182433	0
A0A3B6A2U4	K7:W7	TRUE	0.0404278	0.041004	-0.804633	-0.973733	-0.1691	0
A0A3B6JK87	K7:W7	TRUE	0.191367	0.496061	2.22377	2.16513	-0.0586333	0
A0A3B6B0K8	K7:W7	TRUE	0.0404278	0.00727667	-0.593133	1.26293	1.85607	1
W5FX66	K7:W7	TRUE	0.0404278	0.00312856	-1.8117	-1.30353	0.508167	0
A0A077RUC1	K7:W7	TRUE	0.0404278	0.0196961	-1.2551	-1.00317	0.251933	0
I3NM41	K7:W7	TRUE	0.33126	0.434138	7.52563	7.66123	0.1356	0
A0A3B5ZZM4	K7:W7	TRUE	0.0404278	0.00451385	-0.306467	-0.547033	-0.240567	0
A0A3B6LNL0	K7:W7	TRUE	0.33126	0.332878	-0.230467	-0.392067	-0.1616	0
A0A3B6KPD7	K7:W7	TRUE	0.0404278	0.0566759	-0.601633	-0.927733	-0.3261	0
A0A3B6B5J2	K7:W7	TRUE	0.0404278	0.000308364	-0.6251	1.22437	1.84947	1
A0A3B6GM56	K7:W7	TRUE	0.0404278	0.0286414	1.2174	0.693133	-0.524267	0
A0A3B5Z3Y7	K7:W7	TRUE	0.0404278	1.67679e-05	0.234267	2.06463	1.83037	1
A0A3B5YSJ2	K7:W7	TRUE	0.0404278	6.72571e-05	0.435467	2.1851	1.74963	1
A0A3B6TRH0	K7:W7	TRUE	0.0404278	0.00809888	-1.39767	0.325067	1.72273	1
A0A3B6MV02	K7:W7	TRUE	0.33126	0.564841	-1.33947	-1.40537	-0.0659	0
A0A1D6CBE4	K7:W7	TRUE	0.0404278	0.0664519	0.380967	0.9943	0.613333	0
A0A3B6KRA4	K7:W7	TRUE	0.0404278	0.0577858	1.26377	0.907333	-0.356433	0
A0A3B6TP41	K7:W7	TRUE	0.33126	0.557758	0.912167	0.965767	0.0536	0
I3NM30	K7:W7	TRUE	0.0952151	0.139738	0.433967	0.126667	-0.3073	0
A0A3B6JLR9	K7:W7	TRUE	0.33126	0.512286	-0.666633	-0.9591	-0.292467	0
O80370	K7:W7	TRUE	0.191367	0.632897	0.7882	0.7312	-0.057	0
A0A3B6LW93	K7:W7	TRUE	0.0404278	0.0833548	-0.2236	-0.385033	-0.161433	0
A0A3B6SQV7	K7:W7	TRUE	0.0404278	0.0314734	-2.1094	-2.59473	-0.485333	0
A0A3B6PSZ6	K7:W7	TRUE	0.0404278	0.0423777	-0.503	-0.0895333	0.413467	0
A0A3B6TL27	K7:W7	TRUE	0.5	0.768919	0.741	0.581	-0.16	0
A0A1D5UTZ7	K7:W7	TRUE	0.0404278	0.00256145	-0.136033	1.5358	1.67183	1
A0A3B6QKK6	K7:W7	TRUE	0.33126	0.555926	-0.3958	-0.3512	0.0446	0
Q4W6G2	K7:W7	TRUE	0.0404278	0.0665568	2.27937	1.9072	-0.372167	0
W4ZR59	K7:W7	TRUE	0.33126	0.428808	1.76387	1.8436	0.0797333	0
W5B080	K7:W7	TRUE	0.5	0.8744	0.0613	0.0358	-0.0255	0
A0A3B6KDG2	K7:W7	TRUE	0.0404278	0.000440579	-0.801333	0.7866	1.58793	1
A0A1D5UKZ4	K7:W7	TRUE	0.0404278	0.0096495	-1.48537	0.0981	1.58347	1
A0A3B6MYR1	K7:W7	TRUE	0.0952151	0.0934385	0.0578333	0.555533	0.4977	0
A0A3B6C4D7	K7:W7	TRUE	0.0404278	0.26413	0.910133	1.12217	0.212033	0
A0A3B6HRX1	K7:W7	TRUE	0.0404278	1.45396e-06	0.854533	2.4378	1.58327	1
A0A3B6QIB6	K7:W7	TRUE	0.5	0.742066	-1.13943	-1.18067	-0.0412333	0
A0A3B6B2F0	K7:W7	TRUE	0.0404278	0.00208949	0.4006	1.90523	1.50463	1
A0A3B6RLA3	K7:W7	TRUE	0.191367	0.372687	-4.99367	-4.45797	0.5357	0
A0A3B6I4R9	K7:W7	TRUE	0.0404278	0.00118472	-0.679267	0.8134	1.49267	1
A0A077RU53	K7:W7	TRUE	0.5	0.566724	-0.5085	-0.3683	0.1402	0
A0A3B5Y4C0	K7:W7	TRUE	0.0952151	0.0926032	1.24007	0.957567	-0.2825	0
A0A3B6GPC8	K7:W7	TRUE	0.0404278	0.0838276	0.179233	-0.0203333	-0.199567	0
A0A3B6HTN8	K7:W7	TRUE	0.191367	0.194168	-1.8148	-1.528	0.2868	0
A0A3B6LVS3	K7:W7	TRUE	0.5	0.871486	0.7108	0.690067	-0.0207333	0
A0A3B6IY47	K7:W7	TRUE	0.0404278	0.0131819	-1.61893	-1.1958	0.423133	0
A0A3B6HUF7	K7:W7	TRUE	0.0952151	0.0977776	-0.854067	-1.15603	-0.301967	0
A0A080YU48	K7:W7	TRUE	0.0404278	0.0447042	1.54867	1.6497	0.101033	0
W5ASA4	K7:W7	TRUE	0.191367	0.253025	3.22807	3.0422	-0.185867	0
A0A3B6HTK9	K7:W7	TRUE	0.33126	0.441298	0.2512	0.1308	-0.1204	0
H9NAV6	K7:W7	TRUE	0.33126	0.751422	3.75753	3.69247	-0.0650667	0
A0A3B6GSG2	K7:W7	TRUE	0.0404278	0.060572	0.176433	0.000733333	-0.1757	0
H9AXB4	K7:W7	TRUE	0.191367	0.193496	4.64793	4.86513	0.2172	0
A0A3B6PJ20	K7:W7	TRUE	0.191367	0.200699	-1.0877	-0.857733	0.229967	0
A0A3B6SEU6	K7:W7	TRUE	0.5	0.883694	-0.325933	-0.3453	-0.0193667	0
A0A3B5ZPJ2	K7:W7	TRUE	0.0404278	0.027317	-0.775567	-0.970167	-0.1946	0
A0A3B6NWP0	K7:W7	TRUE	0.0404278	0.000434039	-1.68257	-0.315133	1.36743	1
A0A3B6C3X9	K7:W7	TRUE	0.5	0.846391	-2.2279	-2.19973	0.0281667	0
A0A3B6LIF4	K7:W7	TRUE	0.0404278	7.30327e-05	-2.4638	-1.10733	1.35647	1
A0A3B6AYR2	K7:W7	TRUE	0.33126	0.289764	-0.573633	-0.7229	-0.149267	0
A0A3B6RM24	K7:W7	TRUE	0.0404278	0.0941745	0.587567	0.9332	0.345633	0
A0A3B6PS48	K7:W7	TRUE	0.0404278	0.0149356	0.0816333	0.595033	0.5134	0
A0A3B5XVL2	K7:W7	TRUE	0.0404278	0.0155401	2.12723	2.5562	0.428967	0
A0A3B6JHJ7	K7:W7	TRUE	0.0404278	4.88167e-05	4.62343	5.00057	0.377133	0
W5B7W5	K7:W7	TRUE	0.5	0.904798	0.932733	0.965333	0.0326	0
W4ZP51	K7:W7	TRUE	0.0404278	0.0135785	3.3407	4.67057	1.32987	1
A0A3B6RA44	K7:W7	TRUE	0.0404278	0.037022	-1.10787	-1.49717	-0.3893	0
A0A3B6HYZ8	K7:W7	TRUE	0.0952151	0.256669	-3.19173	-3.42667	-0.234933	0
A0A1D5SLI4	K7:W7	TRUE	0.191367	0.319413	6.62397	6.49887	-0.1251	0
A0A3B6LPE6	K7:W7	TRUE	0.0404278	0.0232447	1.14643	1.5266	0.380167	0
W5D7B8	K7:W7	TRUE	0.33126	0.710183	2.83577	2.78847	-0.0473	0
A0A3B6NUT0	K7:W7	TRUE	0.0952151	0.0889149	-0.413133	-0.7771	-0.363967	0
A0A3B6RBU5	K7:W7	TRUE	0.0404278	0.000416705	-0.168133	0.4102	0.578333	0
A0A341WW92	K7:W7	TRUE	0.0404278	0.000218617	0.213867	-0.151033	-0.3649	0
Q41585	K7:W7	TRUE	0.0404278	0.0353974	-0.374767	0.881067	1.25583	1
A0A3B6TN90	K7:W7	TRUE	0.191367	0.302058	-2.28457	-2.10843	0.176133	0
A0A3B6GW81	K7:W7	TRUE	0.33126	0.884298	1.10207	1.08703	-0.0150333	0
A0A3B5Z1F3	K7:W7	TRUE	0.0404278	0.0628413	2.08097	2.2014	0.120433	0
A0A3B6NPC1	K7:W7	TRUE	0.0404278	0.0321589	1.26647	0.841267	-0.4252	0
A0A3B6LT59	K7:W7	TRUE	0.0404278	0.000385364	-0.214733	1.02813	1.24287	1
A0A3B6LGC6	K7:W7	TRUE	0.191367	0.473535	1.50837	1.25773	-0.250633	0
A0A3B5ZZG3	K7:W7	TRUE	0.191367	0.255914	-0.620533	-0.788367	-0.167833	0
A0A3B5YTF2	K7:W7	TRUE	0.0404278	0.0529847	0.2806	-0.2025	-0.4831	0
A0A1D5US94	K7:W7	TRUE	0.0404278	0.00212343	3.59093	3.12203	-0.4689	0
A0A3B6KKC0	K7:W7	TRUE	0.0952151	0.115315	3.02927	3.28037	0.2511	0
A0A3B6MTS8	K7:W7	TRUE	0.0404278	0.00213712	1.5748	2.08403	0.509233	0
A0A3B6IJZ7	K7:W7	TRUE	0.0404278	0.0339442	1.27953	0.8908	-0.388733	0
A0A3B6I387	K7:W7	TRUE	0.0404278	0.000963016	-3.38917	-2.16093	1.22823	1
A0A3B6PMH4	K7:W7	TRUE	0.0404278	0.0365384	-1.89997	-1.59363	0.306333	0
A0A3B6HW41	K7:W7	TRUE	0.0404278	0.000370877	0.0168	1.2322	1.2154	1
A0A3B6MQ77	K7:W7	TRUE	0.191367	0.244925	0.881233	0.723633	-0.1576	0
A0A3B6GUI1	K7:W7	TRUE	0.0404278	0.0955552	-3.23623	-3.74103	-0.5048	0
A0A3B6QEK4	K7:W7	TRUE	0.0404278	0.063615	1.12487	0.925467	-0.1994	0
A0A3B5YVJ5	K7:W7	TRUE	0.0404278	0.001609	-4.31273	-3.14233	1.1704	1
A0A3B6LUV8	K7:W7	TRUE	0.0404278	0.020532	4.94587	6.1051	1.15923	1
A0A3B5ZYX7	K7:W7	TRUE	0.0952151	0.0935452	-0.4881	-0.188933	0.299167	0
Q5MD68	K7:W7	TRUE	0.33126	0.968129	-1.52763	-1.53347	-0.00583333	0
A0A3B6RIG2	K7:W7	TRUE	0.33126	0.937689	2.0637	2.05337	-0.0103333	0
W5DVC9	K7:W7	TRUE	0.0404278	0.0734318	-1.04823	-1.3101	-0.261867	0
A0A3B6KQU7	K7:W7	TRUE	0.0404278	0.000986683	-0.7144	0.420967	1.13537	1
A0A3B6BY72	K7:W7	TRUE	0.191367	0.745537	-3.17463	-3.0966	0.0780333	0
A0A3B6C1U7	K7:W7	TRUE	0.0404278	0.0416807	1.21177	1.00573	-0.206033	0
W5A520	K7:W7	TRUE	0.5	0.556207	1.4756	1.4224	-0.0532	0
A0A3B6H6K7	K7:W7	TRUE	0.0404278	0.00161681	-1.254	-1.65107	-0.397067	0
A0A3B6KL69	K7:W7	TRUE	0.33126	0.355822	1.92873	2.04	0.111267	0
A0A3B6KR62	K7:W7	TRUE	0.33126	0.796498	1.02753	0.9818	-0.0457333	0
A0A1D6BIN9	K7:W7	TRUE	0.0404278	0.0427188	2.6868	2.8882	0.2014	0
Q2TN84	K7:W7	TRUE	0.191367	0.171333	-2.80833	-2.13113	0.6772	0
W5FFT4	K7:W7	TRUE	0.191367	0.620853	2.99653	2.91533	-0.0812	0
A0A3B5Z1T0	K7:W7	TRUE	0.0404278	1.31646e-05	2.4488	1.89357	-0.555233	0
A0A3B6A3E9	K7:W7	TRUE	0.0952151	0.234087	-0.113933	-0.331367	-0.217433	0
A0A3B6TPI1	K7:W7	TRUE	0.5	0.575631	0.2286	0.114633	-0.113967	0
A0A3B6A012	K7:W7	TRUE	0.0404278	0.00802653	-0.124867	-0.416933	-0.292067	0
A0A3B6JEB3	K7:W7	TRUE	0.0404278	0.0287225	-0.987733	-0.738367	0.249367	0
A0A0C4BJE5	K7:W7	TRUE	0.33126	0.726284	2.6652	2.6319	-0.0333	0
A0A3B6LJ38	K7:W7	TRUE	0.0404278	0.0267126	-0.4116	-0.198867	0.212733	0
A0A3B6TC30	K7:W7	TRUE	0.0404278	0.000435439	-0.359633	0.765	1.12463	1
A0A3B6QES1	K7:W7	TRUE	0.0404278	0.0181442	1.2972	1.84123	0.544033	0
A0A3B6EN15	K7:W7	TRUE	0.0404278	4.38727e-05	1.37027	1.91337	0.5431	0
W5I1R7	K7:W7	TRUE	0.5	0.926222	2.99627	2.9867	-0.00956667	0
B2B9U2	K7:W7	TRUE	0.0952151	0.181093	-0.258333	-0.596467	-0.338133	0
W5EH87	K7:W7	TRUE	0.191367	0.335923	-0.997267	-0.8595	0.137767	0
A0A3B5Z3G6	K7:W7	TRUE	0.0404278	0.0531409	5.58697	5.41083	-0.176133	0
A0A3B6KMS8	K7:W7	TRUE	0.0404278	0.0924316	0.690233	0.9449	0.254667	0
A0A3B6CG72	K7:W7	TRUE	0.0952151	0.113522	1.6759	1.433	-0.2429	0
A0A3B6TMP4	K7:W7	TRUE	0.33126	0.544195	-3.68377	-3.80853	-0.124767	0
A0A3B6MKW8	K7:W7	TRUE	0.0404278	0.0104714	2.8277	3.94863	1.12093	1
A0A1D5U0A3	K7:W7	TRUE	0.5	0.953782	-0.472667	-0.4862	-0.0135333	0
A0A3B6KP84	K7:W7	TRUE	0.33126	0.325561	1.55067	1.43897	-0.1117	0
A0A3B6LFH5	K7:W7	TRUE	0.191367	0.170082	0.0992667	0.4123	0.313033	0
A0A3B6C3H5	K7:W7	TRUE	0.5	0.735693	0.763	0.8129	0.0499	0
A0A3B6KLQ9	K7:W7	TRUE	0.191367	0.467832	-0.375633	-0.1995	0.176133	0
W5EHI0	K7:W7	TRUE	0.191367	0.532489	2.1806	2.09747	-0.0831333	0
A0A3B6I0G2	K7:W7	TRUE	0.5	0.818229	0.6361	0.6169	-0.0192	0
Q9LDX4	K7:W7	TRUE	0.191367	0.26178	-0.993567	-1.19007	-0.1965	0
A0A3B5YTB0	K7:W7	TRUE	0.0404278	0.0658311	2.76317	2.32887	-0.4343	0
A0A3B5Z2Q8	K7:W7	TRUE	0.191367	0.569939	1.91413	2.02867	0.114533	0
A0A3B5ZRV5	K7:W7	TRUE	0.0404278	0.0176508	2.18127	1.87517	-0.3061	0
A0A3B6B5I5	K7:W7	TRUE	0.33126	0.387331	-0.0068	0.0793667	0.0861667	0
A0A3B5ZVX4	K7:W7	TRUE	0.0404278	0.0183623	3.17537	3.60357	0.4282	0
A0A1B5GE57	K7:W7	TRUE	0.191367	0.212793	1.57963	1.75573	0.1761	0
A0A3B5ZQA1	K7:W7	TRUE	0.191367	0.286968	-0.136467	-0.00426667	0.1322	0
A0A3B6KPK9	K7:W7	TRUE	0.33126	0.365557	0.803367	0.7197	-0.0836667	0
A0A3B6GSZ4	K7:W7	TRUE	0.5	0.898124	0.8446	0.8641	0.0195	0
A0A3B6LPM5	K7:W7	TRUE	0.33126	0.684837	-1.6608	-1.56003	0.100767	0
A0A3B5YXU6	K7:W7	TRUE	0.0404278	0.00135259	-0.190633	0.9237	1.11433	1
A0A3B6ISM7	K7:W7	TRUE	0.0404278	0.000389482	4.5647	5.64097	1.07627	1
A0A3B6LLH7	K7:W7	TRUE	0.5	0.503193	4.2384	4.1111	-0.1273	0
A0A3B6ITU0	K7:W7	TRUE	0.0404278	0.0305347	1.99677	2.21963	0.222867	0
A0A3B6JL62	K7:W7	TRUE	0.0404278	0.00505157	0.316533	1.38233	1.0658	1
W5D1A8	K7:W7	TRUE	0.0952151	0.153323	0.00286667	-0.179433	-0.1823	0
A0A3B6NKE4	K7:W7	TRUE	0.0404278	0.0343689	-0.119333	0.291733	0.411067	0
W5B016	K7:W7	TRUE	0.0404278	0.0233095	1.37367	1.80143	0.427767	0
A0A3B6HSU5	K7:W7	TRUE	0.0404278	0.0206656	0.0150333	1.05803	1.043	1
A0A3B6NJC8	K7:W7	TRUE	0.0404278	0.0232712	-2.6631	-3.17403	-0.510933	0
A0A3B6ENI0	K7:W7	TRUE	0.0404278	0.040041	0.855667	1.18723	0.331567	0
A0A3B6TIX0	K7:W7	TRUE	0.33126	0.402611	5.92467	6.3486	0.423933	0
A0A3B6KJH0	K7:W7	TRUE	0.33126	0.417447	-2.05847	-2.19783	-0.139367	0
Q9AXK5	K7:W7	TRUE	0.5	0.824532	-2.1292	-2.07533	0.0538667	0
W4ZRU3	K7:W7	TRUE	0.191367	0.395654	2.56773	2.42757	-0.140167	0
A0A3B6CA63	K7:W7	TRUE	0.0404278	0.0203741	0.833533	1.30857	0.475033	0
A0A3B6JIC0	K7:W7	TRUE	0.33126	0.478403	-1.20693	-1.11607	0.0908667	0
A0A3B6R9V6	K7:W7	TRUE	0.5	0.368364	1.31027	1.13433	-0.175933	0
A0A3B6PNM7	K7:W7	TRUE	0.33126	0.409936	0.247333	0.1912	-0.0561333	0
A0A3B6TR77	K7:W7	TRUE	0.33126	0.895751	-0.0664667	-0.0571333	0.00933333	0
A0A3B6TBL1	K7:W7	TRUE	0.0952151	0.161466	-0.359533	-0.212867	0.146667	0
A0A140KPV0	K7:W7	TRUE	0.0404278	0.000354825	0.813267	1.81763	1.00437	1
W5E476	K7:W7	TRUE	0.0404278	0.0301696	-0.9269	-0.730067	0.196833	0
A0A3B6ITL4	K7:W7	TRUE	0.33126	0.41124	0.882167	1.14167	0.2595	0
A0A3B6RNB6	K7:W7	TRUE	0.191367	0.476279	-1.39913	-1.5066	-0.107467	0
A0A3B5Y8J7	K7:W7	TRUE	0.33126	0.879706	0.0292333	0.0389667	0.00973333	0
A0A1D5W7I4	K7:W7	TRUE	0.191367	0.202303	1.78433	1.56963	-0.2147	0
A0A3B6PJB9	K7:W7	TRUE	0.0404278	0.017201	0.276367	-0.253867	-0.530233	0
A0A3B5Y6J8	K7:W7	TRUE	0.191367	0.267396	-1.32013	-1.5469	-0.226767	0
A0A3B5Z2T1	K7:W7	TRUE	0.0404278	0.0524614	-0.215033	0.0917333	0.306767	0
A0A3B6KAC6	K7:W7	TRUE	0.0404278	0.00593772	-0.7876	-1.24653	-0.458933	0
W5FPA7	K7:W7	TRUE	0.0952151	0.123667	3.04563	2.89507	-0.150567	0
A0A3B5YSY9	K7:W7	TRUE	0.0404278	0.0123379	3.22763	4.20173	0.9741	1
A0A3B6LY00	K7:W7	TRUE	0.191367	0.129577	0.3807	0.256667	-0.124033	0
W5GWI9	K7:W7	TRUE	0.33126	0.198745	2.49083	2.69023	0.1994	0
A0A3B6LMJ2	K7:W7	TRUE	0.0404278	0.00204622	-1.75387	-0.8167	0.937167	1
W5H631	K7:W7	TRUE	0.33126	0.498417	4.30727	4.42943	0.122167	0
A0A3B5Y2F9	K7:W7	TRUE	0.0952151	0.051699	0.337967	-0.0698333	-0.4078	0
A0A3B6GVY3	K7:W7	TRUE	0.0404278	0.000257378	1.37337	1.87503	0.501667	0
Q00810	K7:W7	TRUE	0.33126	0.355261	1.4245	1.32343	-0.101067	0
A0A3B6HY41	K7:W7	TRUE	0.0404278	0.0533654	-0.803	-0.558667	0.244333	0
W5CHL9	K7:W7	TRUE	0.0404278	0.00559639	0.355767	0.0289333	-0.326833	0
D3KVP3	K7:W7	TRUE	0.0404278	0.0439897	1.58947	2.1183	0.528833	0
A0A3B6HQA9	K7:W7	TRUE	0.191367	0.662306	0.373733	0.498933	0.1252	0
A0A3B5Y8Q2	K7:W7	TRUE	0.0404278	0.0075171	1.54367	1.1562	-0.387467	0
A0A3B6SG47	K7:W7	TRUE	0.0404278	0.018723	-0.8876	-0.434467	0.453133	0
A0A3B6QKC9	K7:W7	TRUE	0.0952151	0.167999	-1.6182	-1.71533	-0.0971333	0
A0A3B6MNW7	K7:W7	TRUE	0.0404278	0.00712444	-0.658467	-1.07647	-0.418	0
A0A3B6ECW9	K7:W7	TRUE	0.0404278	0.05717	-2.10693	-1.39303	0.7139	0
A0A0C4BIR6	K7:W7	TRUE	0.5	0.6601	1.54957	1.50707	-0.0425	0
D2TGC2	K7:W7	TRUE	0.5	0.664539	-1.94907	-1.8274	0.121667	0
A0A3B6RSU4	K7:W7	TRUE	0.0404278	0.0758035	-1.42143	-1.24877	0.172667	0
A0A3B6QNF4	K7:W7	TRUE	0.33126	0.154633	-0.916967	-1.04953	-0.132567	0
A0A3B6JLF7	K7:W7	TRUE	0.0404278	0.0132489	5.6423	6.56397	0.921667	1
A0A3B6TAZ0	K7:W7	TRUE	0.5	0.438621	-1.48223	-1.39587	0.0863667	0
A0A3B6AST9	K7:W7	TRUE	0.5	0.998341	0.1875	0.1877	0.0002	0
A0A3B6TP78	K7:W7	TRUE	0.5	0.801884	-0.201933	-0.231067	-0.0291333	0
Q41590	K7:W7	TRUE	0.0952151	0.184845	1.17527	1.3847	0.209433	0
A0A3B6NTR2	K7:W7	TRUE	0.0404278	0.00245346	-0.858567	0.0591333	0.9177	1
A0A3B6LYU2	K7:W7	TRUE	0.0404278	0.143597	2.6736	2.8937	0.2201	0
A0A3B5ZUJ8	K7:W7	TRUE	0.0404278	0.0130423	0.474367	0.714567	0.2402	0
A0A3B6IN82	K7:W7	TRUE	0.0404278	0.021328	-1.6143	-0.7112	0.9031	1
A0A077S3V2	K7:W7	TRUE	0.33126	0.875112	0.461567	0.428967	-0.0326	0
A0A3B6DAR8	K7:W7	TRUE	0.0404278	0.0192716	0.0157	0.192633	0.176933	0
A0A3B6D7D1	K7:W7	TRUE	0.191367	0.374435	-0.325067	-0.517867	-0.1928	0
A0A0C4BIW4	K7:W7	TRUE	0.191367	0.377842	2.25653	2.3615	0.104967	0
A0A3B6A3D9	K7:W7	TRUE	0.33126	0.424631	-1.56823	-1.4085	0.159733	0
A0A3B6B146	K7:W7	TRUE	0.0952151	0.177597	0.292233	0.448533	0.1563	0
W5C851	K7:W7	TRUE	0.33126	0.563848	6.47663	6.61403	0.1374	0
D9YT79	K7:W7	TRUE	0.5	0.514469	-0.494767	-0.425733	0.0690333	0
A0A3B6C954	K7:W7	TRUE	0.0404278	0.00725621	-0.1612	-0.599933	-0.438733	0
A0A3B6B5W8	K7:W7	TRUE	0.0404278	0.00745522	2.1858	3.06763	0.881833	1
A0A3B6SHK0	K7:W7	TRUE	0.0952151	0.212215	-0.9052	-0.828233	0.0769667	0
A0A3B5ZUD6	K7:W7	TRUE	0.5	0.456257	-3.3147	-3.48057	-0.165867	0
A0A3B6MZQ3	K7:W7	TRUE	0.0404278	0.0757402	0.710767	0.955733	0.244967	0
Q53WS3	K7:W7	TRUE	0.0404278	0.00767719	2.83417	3.71513	0.880967	1
A0A3B6EAV0	K7:W7	TRUE	0.0404278	0.00250507	-0.997233	-0.5431	0.454133	0
A0A3B6NNK3	K7:W7	TRUE	0.5	0.736838	-0.7405	-0.7075	0.033	0
A0A3B6LQE0	K7:W7	TRUE	0.0404278	0.000598953	1.05213	1.4515	0.399367	0
A0A3B6AU57	K7:W7	TRUE	0.0404278	0.0244285	-0.0938333	0.128833	0.222667	0
A0A3B6B862	K7:W7	TRUE	0.0404278	9.04173e-05	-0.8044	0.0700333	0.874433	1
A0A3B6CAI7	K7:W7	TRUE	0.0404278	0.00246118	0.197467	0.702	0.504533	0
A0A3B6H468	K7:W7	TRUE	0.0404278	0.0434833	-1.21443	-0.352333	0.8621	1
Q9AXK6	K7:W7	TRUE	0.0952151	0.227257	-1.9074	-2.05747	-0.150067	0
A0A3B5ZYY5	K7:W7	TRUE	0.0952151	0.105349	2.11053	2.1818	0.0712667	0
A0A3B6NRZ2	K7:W7	TRUE	0.0404278	0.248138	-0.607233	-0.7174	-0.110167	0
A0A1D6SDJ6	K7:W7	TRUE	0.0404278	0.000922181	-2.19707	-1.34723	0.849833	1
A0A1D5ZL98	K7:W7	TRUE	0.0404278	0.0329715	5.18543	6.01873	0.8333	1
A0A3B6KEM6	K7:W7	TRUE	0.0404278	0.0105651	-0.6885	-0.268567	0.419933	0
A0A3B6MIQ1	K7:W7	TRUE	0.0952151	0.164282	-0.0315333	-0.772933	-0.7414	0
A0A3B6TIG9	K7:W7	TRUE	0.0404278	0.00203773	-0.8782	-0.0475667	0.830633	1
A0A3B6JED4	K7:W7	TRUE	0.191367	0.239788	-0.1722	-0.279567	-0.107367	0
A0A3B6KH65	K7:W7	TRUE	0.191367	0.204516	0.1447	-0.00573333	-0.150433	0
A0A3B6AZF5	K7:W7	TRUE	0.0952151	0.0574449	1.30067	1.4805	0.179833	0
A0A3B6LM09	K7:W7	TRUE	0.0404278	0.0339675	-0.855033	-0.445067	0.409967	0
A0A3B5ZSJ5	K7:W7	TRUE	0.5	0.792667	-1.81403	-1.85797	-0.0439333	0
W5H014	K7:W7	TRUE	0.191367	0.181885	-3.29083	-3.62523	-0.3344	0
A0A3B5ZPT5	K7:W7	TRUE	0.0404278	0.00862402	0.4376	1.26563	0.828033	1
A0A3B6IMW2	K7:W7	TRUE	0.191367	0.409882	-1.2041	-1.32817	-0.124067	0
A0A3B6ER80	K7:W7	TRUE	0.33126	0.886816	-2.72953	-2.6946	0.0349333	0
A0A3B5Y3Y4	K7:W7	TRUE	0.0952151	0.0896132	1.48533	1.59033	0.105	0
W5C7G6	K7:W7	TRUE	0.0404278	0.00587776	2.85723	3.10787	0.250633	0
A0A1D5UH45	K7:W7	TRUE	0.33126	0.7109	2.1896	2.24807	0.0584667	0
A0A3B6IQ15	K7:W7	TRUE	0.0404278	0.0184999	-1.23527	-0.875567	0.3597	0
C7C4X0	K7:W7	TRUE	0.0952151	0.118664	-2.19587	-1.90037	0.2955	0
A0A3B6H2I2	K7:W7	TRUE	0.0952151	0.130382	-0.396967	-0.5403	-0.143333	0
A0A3B5Y3X9	K7:W7	TRUE	0.0952151	0.121113	-1.68863	-2.0524	-0.363767	0
Q2PCC3	K7:W7	TRUE	0.0952151	0.125899	-0.383167	-0.714267	-0.3311	0
A0A3B6AUN0	K7:W7	TRUE	0.0404278	0.0659467	-0.1537	0.233967	0.387667	0
A0A3B6SF84	K7:W7	TRUE	0.191367	0.17468	-1.90253	-1.75183	0.1507	0
A0A3B6KQ76	K7:W7	TRUE	0.33126	0.940613	0.743933	0.757667	0.0137333	0
A0A3B6RMN5	K7:W7	TRUE	0.0404278	0.102228	-0.9486	-0.625333	0.323267	0
A0A341XZK6	K7:W7	TRUE	0.0404278	0.0861232	3.07417	2.66517	-0.409	0
Q8H0K8	K7:W7	TRUE	0.191367	0.159659	3.05583	2.7534	-0.302433	0
A0A3B6NXW9	K7:W7	TRUE	0.33126	0.439079	0.7817	0.951233	0.169533	0
A0A1D6D5I2	K7:W7	TRUE	0.191367	0.244165	0.4432	0.8206	0.3774	0
A0A3B6KLS3	K7:W7	TRUE	0.33126	0.844338	1.6956	1.6855	-0.0101	0
W5HIH8	K7:W7	TRUE	0.0952151	0.134428	-1.7691	-2.27607	-0.506967	0
A0A3B6RK62	K7:W7	TRUE	0.0404278	0.00347821	1.4656	1.68453	0.218933	0
A0A3B6T9S7	K7:W7	TRUE	0.191367	0.394204	-1.73967	-1.62003	0.119633	0
I6QQ39	K7:W7	TRUE	0.0404278	0.0257358	6.89753	7.24283	0.3453	0
W5G5Q1	K7:W7	TRUE	0.191367	0.336398	1.29263	1.02713	-0.2655	0
A0A3B6U062	K7:W7	TRUE	0.33126	0.186273	-0.185967	0.2335	0.419467	0
A0A3B6MYZ0	K7:W7	TRUE	0.0404278	0.00801578	5.3968	5.20063	-0.196167	0
W5C5U5	K7:W7	TRUE	0.0404278	0.0279521	2.4431	2.13087	-0.312233	0
A0A3B6PMP7	K7:W7	TRUE	0.0952151	0.0954063	-0.167767	0.0387333	0.2065	0
A0A3B6TZD9	K7:W7	TRUE	0.0404278	0.0110785	1.0653	1.8727	0.8074	1
A0A7H4LJZ5	K7:W7	TRUE	0.0952151	0.13917	0.8029	0.549133	-0.253767	0
W5HPH0	K7:W7	TRUE	0.5	0.857046	-0.00886667	0.0186	0.0274667	0
A0A3B6MVI8	K7:W7	TRUE	0.0404278	0.00671262	2.5338	3.3409	0.8071	1
A0A077RW06	K7:W7	TRUE	0.5	0.902745	0.387967	0.376067	-0.0119	0
A0A3B6R7A6	K7:W7	TRUE	0.0404278	0.00249936	-1.22983	-0.427733	0.8021	1
A0A3B6QDI1	K7:W7	TRUE	0.5	0.6818	-3.1206	-3.21157	-0.0909667	0
A0A3B6PI06	K7:W7	TRUE	0.0404278	0.0497302	1.91537	1.70857	-0.2068	0
Q0Q5D9	K7:W7	TRUE	0.5	0.620807	3.46283	3.5862	0.123367	0
A0A3B6SH12	K7:W7	TRUE	0.0404278	0.0867411	-0.0653333	0.4193	0.484633	0
A0A3B6GTZ4	K7:W7	TRUE	0.0404278	0.0277938	0.0208	-0.3237	-0.3445	0
A0A3B6JKL8	K7:W7	TRUE	0.0404278	0.0179442	0.948233	0.749	-0.199233	0
W5BKZ9	K7:W7	TRUE	0.33126	0.647945	-0.653933	-0.728633	-0.0747	0
W5FCE8	K7:W7	TRUE	0.33126	0.686919	-2.10023	-2.1682	-0.0679667	0
W5GBW4	K7:W7	TRUE	0.0404278	5.7896e-05	2.78137	3.57967	0.7983	1
A0A3B6KMV4	K7:W7	TRUE	0.0404278	0.00852573	-1.35447	-0.8336	0.520867	0
W5I3L0	K7:W7	TRUE	0.0404278	0.030284	1.28407	0.829733	-0.454333	0
A0A3B6R6K3	K7:W7	TRUE	0.0952151	0.118031	2.34047	2.48767	0.1472	0
A0A3B6LQC6	K7:W7	TRUE	0.0404278	0.168728	-2.26767	-2.46483	-0.197167	0
A0A3B6RFC5	K7:W7	TRUE	0.5	0.63721	0.0163333	-0.0316333	-0.0479667	0
A0A3B5Z289	K7:W7	TRUE	0.191367	0.529898	-0.8658	-0.821167	0.0446333	0
A0A3B6AYS3	K7:W7	TRUE	0.33126	0.471329	-1.9669	-1.8831	0.0838	0
A0A3B5Y072	K7:W7	TRUE	0.191367	0.413435	3.87577	3.71533	-0.160433	0
A0A3B6FVD4	K7:W7	TRUE	0.0404278	0.0812297	0.441533	0.266733	-0.1748	0
A0A3B6HZN8	K7:W7	TRUE	0.191367	0.327921	-1.23723	-1.06477	0.172467	0
A0A3B6NLE4	K7:W7	TRUE	0.0404278	0.0159015	1.212	1.0244	-0.1876	0
A0A3B6KMM5	K7:W7	TRUE	0.0404278	0.00150961	1.26677	2.06247	0.7957	1
A0A1D5UNY7	K7:W7	TRUE	0.0404278	0.0129594	-0.429933	0.361433	0.791367	1
A0A3B6N2J3	K7:W7	TRUE	0.0404278	0.0170081	-1.54437	-1.8018	-0.257433	0
A0A3B6C7C1	K7:W7	TRUE	0.0404278	0.000771376	3.12477	3.59367	0.4689	0
A0A3B6GVC0	K7:W7	TRUE	0.191367	0.240813	5.79737	5.68743	-0.109933	0
A0A1D5W940	K7:W7	TRUE	0.33126	0.478577	-1.85587	-1.94067	-0.0848	0
A0A3B5YSJ3	K7:W7	TRUE	0.33126	0.677411	-1.83377	-1.74493	0.0888333	0
A0A3B6EBI2	K7:W7	TRUE	0.33126	0.517213	-1.224	-1.39463	-0.170633	0
A0A3B6I3B8	K7:W7	TRUE	0.0404278	0.018899	-0.9129	-0.123167	0.789733	1
A0A8J0L038	K7:W7	TRUE	0.0404278	0.00771753	0.2065	0.0252667	-0.181233	0
A0A3B6KBL0	K7:W7	TRUE	0.191367	0.280908	2.02057	1.7586	-0.261967	0
A0A3B6RT93	K7:W7	TRUE	0.191367	0.444895	-0.833467	-0.921033	-0.0875667	0
A0A3B6PG16	K7:W7	TRUE	0.0404278	0.040496	-0.656867	0.131567	0.788433	1
A0A3B6QB45	K7:W7	TRUE	0.0952151	0.154379	1.798	1.62383	-0.174167	0
A0A3B6KRS0	K7:W7	TRUE	0.5	0.954787	-0.681033	-0.6866	-0.00556667	0
A0A3B6KJD3	K7:W7	TRUE	0.0404278	0.0176755	-3.0882	-2.7169	0.3713	0
A0A3B5ZTD9	K7:W7	TRUE	0.33126	0.670329	-3.42053	-3.58717	-0.166633	0
A0A3B6NM79	K7:W7	TRUE	0.191367	0.216304	5.50223	5.06277	-0.439467	0
W5CL20	K7:W7	TRUE	0.0952151	0.106705	2.99793	3.28037	0.282433	0
A0A0H4MAT1	K7:W7	TRUE	0.0404278	0.000930304	-0.352233	0.00956667	0.3618	0
A0A3B5XYS8	K7:W7	TRUE	0.0404278	0.00043923	2.4391	3.22723	0.788133	1
W5FHQ6	K7:W7	TRUE	0.0404278	0.0420219	0.584567	1.3665	0.781933	1
W5GZ13	K7:W7	TRUE	0.5	0.907827	1.10923	1.09693	-0.0123	0
B2B9T8	K7:W7	TRUE	0.0952151	0.0776749	1.19533	0.842567	-0.352767	0
W5CME5	K7:W7	TRUE	0.0952151	0.0889448	2.4931	2.1157	-0.3774	0
A0A3B6C101	K7:W7	TRUE	0.0404278	0.0605817	0.697367	1.1932	0.495833	0
A0A3B5ZWI4	K7:W7	TRUE	0.0404278	0.00813403	2.85093	3.6327	0.781767	1
A0A3B6HYW3	K7:W7	TRUE	0.0404278	0.00406994	2.31613	3.0884	0.772267	1
A0A3B6EE17	K7:W7	TRUE	0.0404278	0.00312991	-1.7249	-0.966133	0.758767	1
A0A3B6NQS5	K7:W7	TRUE	0.5	0.929992	0.0735667	0.0871	0.0135333	0
A0A3B6C7Y4	K7:W7	TRUE	0.0404278	0.0623904	1.83303	2.07857	0.245533	0
W5HFJ0	K7:W7	TRUE	0.0404278	0.00244969	1.79587	1.51943	-0.276433	0
A7UME2	K7:W7	TRUE	0.0404278	0.0656585	0.0562	0.5597	0.5035	0
A0A3B5XVF8	K7:W7	TRUE	0.191367	0.376806	0.3661	-0.114133	-0.480233	0
A0A1D5YYZ5	K7:W7	TRUE	0.0404278	0.09688	1.2251	1.04027	-0.184833	0
A0A3B6S8W5	K7:W7	TRUE	0.33126	0.601822	-0.479533	-0.567967	-0.0884333	0
A0A3B6SHP7	K7:W7	TRUE	0.33126	0.702007	-0.686867	-0.764867	-0.078	0
A0A3B6H1U9	K7:W7	TRUE	0.0404278	2.12691e-05	2.06917	2.82777	0.7586	1
A0A3B6R7B8	K7:W7	TRUE	0.33126	0.295899	1.88947	1.62573	-0.263733	0
W5BSJ0	K7:W7	TRUE	0.0952151	0.189011	-4.61293	-4.21027	0.402667	0
A0A3B6ET26	K7:W7	TRUE	0.191367	0.292863	0.235933	0.489033	0.2531	0
A0A3B6DK56	K7:W7	TRUE	0.33126	0.380194	1.5637	1.6707	0.107	0
A0A3B6SQ83	K7:W7	TRUE	0.0404278	0.00898453	1.6477	2.4007	0.753	1
A0A3B6AY49	K7:W7	TRUE	0.0404278	0.084633	0.176867	0.380667	0.2038	0
A0A1D5X2E0	K7:W7	TRUE	0.5	0.909784	-0.104867	-0.0881	0.0167667	0
Q8LRU5	K7:W7	TRUE	0.0404278	0.00230191	1.40687	1.88943	0.482567	0
A0A3B6B2S4	K7:W7	TRUE	0.5	0.869199	-4.05403	-4.02603	0.028	0
A0A3B6KS94	K7:W7	TRUE	0.5	0.959885	-0.9598	-0.9533	0.0065	0
A0A3B6NN66	K7:W7	TRUE	0.5	0.721409	1.802	1.7786	-0.0234	0
A0A3B6DIS9	K7:W7	TRUE	0.5	0.454433	1.77263	1.67653	-0.0961	0
A0A077RS73	K7:W7	TRUE	0.5	0.97893	-3.1201	-3.10583	0.0142667	0
A0A3B6KMY1	K7:W7	TRUE	0.191367	0.341046	-0.9786	-1.05793	-0.0793333	0
C1K737	K7:W7	TRUE	0.0404278	0.00293958	2.28223	3.03143	0.7492	1
D0PRB4	K7:W7	TRUE	0.0404278	0.0182073	1.47247	2.21507	0.7426	1
M4VP35	K7:W7	TRUE	0.191367	0.489557	2.64533	2.80707	0.161733	0
A0A3B5YSX9	K7:W7	TRUE	0.33126	0.280848	-0.6687	-0.5752	0.0935	0
A0A3B6LVN8	K7:W7	TRUE	0.0404278	0.110795	-0.21	0.2483	0.4583	0
A0A3B5Y5E3	K7:W7	TRUE	0.0404278	0.0105466	5.98363	6.32617	0.342533	0
A0A077RXP2	K7:W7	TRUE	0.5	0.509336	-0.0612667	-0.0105333	0.0507333	0
A0A3B5XTY5	K7:W7	TRUE	0.0404278	0.133097	-0.0869333	-0.282233	-0.1953	0
A0A3B6RHN6	K7:W7	TRUE	0.0952151	0.122167	1.52897	1.3542	-0.174767	0
A0A3B6QHC3	K7:W7	TRUE	0.0404278	0.00785028	-1.1881	-0.675467	0.512633	0
W5CRM8	K7:W7	TRUE	0.0404278	0.0479925	-1.48377	-0.928867	0.5549	0
A0A3B6TN66	K7:W7	TRUE	0.0404278	0.0203138	0.0595667	0.548933	0.489367	0
W5BFB7	K7:W7	TRUE	0.5	0.88092	4.49423	4.52353	0.0293	0
A0A3B6LX53	K7:W7	TRUE	0.5	0.832314	-0.662033	-0.685167	-0.0231333	0
A0A3B5YWB5	K7:W7	TRUE	0.0404278	0.0573891	2.68667	2.15657	-0.5301	0
A0A3B6RI80	K7:W7	TRUE	0.0952151	0.142765	-0.895867	-1.068	-0.172133	0
A0A1D5UU14	K7:W7	TRUE	0.5	0.619311	-0.584067	-0.747167	-0.1631	0
A0A1D5THS1	K7:W7	TRUE	0.0952151	0.108708	-0.494533	-0.9094	-0.414867	0
A0A3B5XU98	K7:W7	TRUE	0.0952151	0.24668	0.752533	0.6634	-0.0891333	0
A0A3B6KJB0	K7:W7	TRUE	0.0404278	0.0166844	0.075	0.3608	0.2858	0
A0A3B5XU15	K7:W7	TRUE	0.33126	0.507024	3.95333	3.85067	-0.102667	0
A0A3B5YTL5	K7:W7	TRUE	0.0404278	0.00494514	-0.649467	-0.9261	-0.276633	0
A0A3B5YWR2	K7:W7	TRUE	0.0404278	0.0162726	-3.56213	-3.97657	-0.414433	0
A0A1D6CTY7	K7:W7	TRUE	0.0952151	0.095804	0.994633	0.819533	-0.1751	0
A0A3B6ED17	K7:W7	TRUE	0.191367	0.397832	0.0362667	-0.0699	-0.106167	0
A0A3B6SLF2	K7:W7	TRUE	0.5	0.792423	-0.432667	-0.323233	0.109433	0
A0A1D6B2F7	K7:W7	TRUE	0.33126	0.361093	-2.28963	-2.2078	0.0818333	0
A0A3B6SCG1	K7:W7	TRUE	0.0952151	0.122438	0.6662	0.805433	0.139233	0
A0A3B6JRQ6	K7:W7	TRUE	0.5	0.85942	-1.86513	-1.8996	-0.0344667	0
A0A3B6ILB5	K7:W7	TRUE	0.0952151	0.125751	-2.069	-1.7123	0.3567	0
A0A3B6H1C1	K7:W7	TRUE	0.0952151	0.063288	-0.114833	0.253633	0.368467	0
A0A1D5ZVN9	K7:W7	TRUE	0.33126	0.41453	1.8142	2.19663	0.382433	0
A0A077RR33	K7:W7	TRUE	0.5	0.903833	-0.567233	-0.554967	0.0122667	0
A0A3B5Y776	K7:W7	TRUE	0.33126	0.787296	2.246	2.27837	0.0323667	0
A0A3B5Y269	K7:W7	TRUE	0.191367	0.315908	5.51373	5.39423	-0.1195	0
A0A3B6EEL3	K7:W7	TRUE	0.33126	0.569721	0.859667	0.9152	0.0555333	0
A0A3B6KRE9	K7:W7	TRUE	0.0404278	0.0307014	-1.52883	-0.789733	0.7391	1
A0A3B6JRT1	K7:W7	TRUE	0.33126	0.377468	0.2257	0.313933	0.0882333	0
A0A3B6TKR8	K7:W7	TRUE	0.191367	0.486854	1.20007	1.49373	0.293667	0
A0A3B5XV85	K7:W7	TRUE	0.5	0.765175	-1.96757	-2.0013	-0.0337333	0
A0A1D5UL37	K7:W7	TRUE	0.191367	0.412153	0.668167	0.727133	0.0589667	0
A0A3B6SHQ4	K7:W7	TRUE	0.191367	0.195567	-3.72327	-4.4249	-0.701633	0
A0A3B6PSA8	K7:W7	TRUE	0.0952151	0.118317	0.738367	0.906467	0.1681	0
A0A3B6ASD8	K7:W7	TRUE	0.0404278	0.0203584	-1.1671	-0.430933	0.736167	1
A0A3B6SMQ1	K7:W7	TRUE	0.0952151	0.125907	2.54477	2.39077	-0.154	0
A0A3B6SIG7	K7:W7	TRUE	0.33126	0.593183	1.2208	1.27707	0.0562667	0
A0A3B6N282	K7:W7	TRUE	0.5	0.677147	1.65427	1.6921	0.0378333	0
A0A3B6RLR1	K7:W7	TRUE	0.0404278	0.0407732	-0.350633	-0.0763667	0.274267	0
A0A060AJU9	K7:W7	TRUE	0.0404278	0.0159658	0.902167	1.47513	0.572967	0
A0A3B6EII0	K7:W7	TRUE	0.0952151	0.0974309	0.732167	1.01637	0.2842	0
A0A3B6I438	K7:W7	TRUE	0.5	0.609066	-0.687533	-0.758333	-0.0708	0
Q9ZR70	K7:W7	TRUE	0.33126	0.679298	0.3324	0.4646	0.1322	0
A0A3B6EIX7	K7:W7	TRUE	0.0404278	0.0145043	1.7604	2.09803	0.337633	0
A0A3B6FMF2	K7:W7	TRUE	0.0404278	0.114781	1.3015	1.53203	0.230533	0
W5A2U5	K7:W7	TRUE	0.191367	0.353395	-1.10533	-1.28813	-0.1828	0
A0A1D5UH99	K7:W7	TRUE	0.0404278	0.00465747	-2.60523	-1.8807	0.724533	1
A0A3B6HWN6	K7:W7	TRUE	0.0404278	0.0168328	-0.698233	-0.3491	0.349133	0
A7BJ77	K7:W7	TRUE	0.33126	0.52565	2.2524	2.20083	-0.0515667	0
A0A1D5SB94	K7:W7	TRUE	0.0404278	0.0312349	1.08973	1.4819	0.392167	0
A0A3B6B424	K7:W7	TRUE	0.0404278	0.0241832	1.7053	1.46307	-0.242233	0
A0A3B6NKB6	K7:W7	TRUE	0.0404278	0.00175497	-2.4844	-1.76703	0.717367	1
A0A3B6KRD0	K7:W7	TRUE	0.0404278	0.0895303	-1.38853	-1.00777	0.380767	0
A0A077RVD7	K7:W7	TRUE	0.0404278	0.100931	4.08673	4.1822	0.0954667	0
A0A3B6LUL6	K7:W7	TRUE	0.0404278	0.00161161	-1.368	-0.666967	0.701033	1
A0A3B5Z5E9	K7:W7	TRUE	0.5	0.53503	-0.162833	-0.241433	-0.0786	0
A0A3B6HTI0	K7:W7	TRUE	0.191367	0.238755	1.86977	1.93943	0.0696667	0
A0A3B6EPI5	K7:W7	TRUE	0.191367	0.174336	-0.783133	-0.613833	0.1693	0
A0A3B6IUX7	K7:W7	TRUE	0.33126	0.859179	-0.1029	-0.189233	-0.0863333	0
A0A3B6JGH7	K7:W7	TRUE	0.0404278	0.023103	0.743433	1.43623	0.6928	1
A0A0C4BKA8	K7:W7	TRUE	0.0404278	0.00209563	0.380267	0.695467	0.3152	0
A0A3B6NTD5	K7:W7	TRUE	0.0404278	0.0629219	-0.337867	-0.637767	-0.2999	0
A0A3B6MZJ7	K7:W7	TRUE	0.0404278	0.0103484	2.17383	2.5829	0.409067	0
Q75QN8	K7:W7	TRUE	0.0404278	0.0277972	-2.2621	-1.57353	0.688567	1
A0A024CKY0	K7:W7	TRUE	0.0404278	0.0206524	1.44457	2.1289	0.684333	1
A0A3B6AT45	K7:W7	TRUE	0.5	0.718205	-0.756367	-0.795867	-0.0395	0
A0A3B6C8B8	K7:W7	TRUE	0.5	0.891879	-1.32807	-1.34513	-0.0170667	0
A0A3B6PUE5	K7:W7	TRUE	0.0404278	0.00313114	2.45087	3.1349	0.684033	1
A0A0C4BIT2	K7:W7	TRUE	0.191367	0.242094	-0.313233	-0.166967	0.146267	0
A0A3B6TB89	K7:W7	TRUE	0.0404278	0.000851284	1.27887	1.9626	0.683733	1
A0A3B6MJX3	K7:W7	TRUE	0.0404278	0.00449679	1.5538	2.2332	0.6794	1
Q9ZR34	K7:W7	TRUE	0.0404278	0.0320432	2.0318	2.2057	0.1739	0
A0A3B5ZYU5	K7:W7	TRUE	0.191367	0.297872	0.0389333	-0.195	-0.233933	0
A0A077S7C3	K7:W7	TRUE	0.0404278	0.00522936	2.77577	3.4527	0.676933	1
A0A3B6KFK0	K7:W7	TRUE	0.191367	0.357755	0.0967667	0.1476	0.0508333	0
W5F826	K7:W7	TRUE	0.0404278	0.0268514	4.02343	4.15307	0.129633	0
A0A3B5XZW7	K7:W7	TRUE	0.0404278	0.0307467	-0.788567	-0.139133	0.649433	1
D9ZLW0	K7:W7	TRUE	0.0404278	0.0170692	2.0396	2.6863	0.6467	1
A0A3B6JIQ3	K7:W7	TRUE	0.0404278	0.0173451	1.97057	2.1494	0.178833	0
A0A1D6CQ74	K7:W7	TRUE	0.5	0.379214	0.761567	0.593567	-0.168	0
A0A1D6BQY9	K7:W7	TRUE	0.33126	0.24206	-1.6261	-1.43133	0.194767	0
A0A3B6N2D1	K7:W7	TRUE	0.33126	0.334532	-1.4297	-1.34623	0.0834667	0
A0A3B6HR26	K7:W7	TRUE	0.5	0.67248	4.7339	4.61147	-0.122433	0
A0A3B6PFB7	K7:W7	TRUE	0.0404278	0.0268347	0.270433	0.621833	0.3514	0
A0A3B6AYU7	K7:W7	TRUE	0.0404278	0.00122513	0.363333	-0.213133	-0.576467	0
A0A3B5Y550	K7:W7	TRUE	0.33126	0.36207	1.07167	0.982433	-0.0892333	0
A0A3B6R8P8	K7:W7	TRUE	0.0404278	0.0478766	6.4301	7.06853	0.638433	1
Q7FT21	K7:W7	TRUE	0.5	0.991513	1.96383	1.96153	-0.0023	0
A0A3B6S9M7	K7:W7	TRUE	0.0404278	0.0254273	2.6932	2.4821	-0.2111	0
A0A3B6JIZ5	K7:W7	TRUE	0.0404278	0.0573932	0.1506	-0.565733	-0.716333	0
A0A3B6JLI9	K7:W7	TRUE	0.0404278	0.0520366	1.93967	1.65033	-0.289333	0
A0A3B6PIR8	K7:W7	TRUE	0.0404278	0.0003777	0.740867	1.18883	0.447967	0
A0A3B6ECJ1	K7:W7	TRUE	0.0404278	0.000747249	0.188867	-0.2491	-0.437967	0
A0A3B6B781	K7:W7	TRUE	0.5	0.748696	-2.13413	-2.00157	0.132567	0
A9UIE4	K7:W7	TRUE	0.191367	0.473119	1.59937	1.1693	-0.430067	0
A0A3B6PVC1	K7:W7	TRUE	0.0952151	0.0831083	0.371067	0.101267	-0.2698	0
A0A3B6KSH4	K7:W7	TRUE	0.33126	0.697503	6.6439	6.74667	0.102767	0
F4Y594	K7:W7	TRUE	0.33126	0.269285	0.369367	0.527733	0.158367	0
A0A3B6RIB9	K7:W7	TRUE	0.0404278	0.00246544	0.335867	0.9632	0.627333	1
A0A3B6C7G7	K7:W7	TRUE	0.0404278	0.0322671	-1.94353	-1.75507	0.188467	0
A0A3B5ZYK6	K7:W7	TRUE	0.5	0.792829	-0.3788	-0.314233	0.0645667	0
A0A3B6IR47	K7:W7	TRUE	0.33126	0.591719	-0.9235	-0.9926	-0.0691	0
A0A3B6RA72	K7:W7	TRUE	0.0404278	0.00497287	-3.57677	-2.96463	0.612133	1
A0A3B6KT79	K7:W7	TRUE	0.5	0.866174	1.97023	1.9335	-0.0367333	0
A0A3B6SJ58	K7:W7	TRUE	0.0404278	0.00130849	0.8985	0.517733	-0.380767	0
A0A3B6JCC8	K7:W7	TRUE	0.0404278	0.00962801	-1.3099	-0.707267	0.602633	1
A0A3B6AZW1	K7:W7	TRUE	0.5	0.809435	-1.25717	-1.2754	-0.0182333	0
A0A3B6GLZ5	K7:W7	TRUE	0.0404278	0.0065106	-0.0351	0.564567	0.599667	1
A0A3B5Y1N4	K7:W7	TRUE	0.33126	0.809785	-1.68567	-1.74783	-0.0621667	0
A0A3B6MSX0	K7:W7	TRUE	0.0952151	0.0998787	0.342467	0.135233	-0.207233	0
W5AQ78	K7:W7	TRUE	0.0404278	0.0844884	2.85927	2.6241	-0.235167	0
A0A3B6A0U5	K7:W7	TRUE	0.33126	0.945633	0.104667	0.0931333	-0.0115333	0
A0A3B5ZRA1	K7:W7	TRUE	0.191367	0.116736	3.44277	3.29247	-0.1503	0
A0A3B6GY08	K7:W7	TRUE	0.0404278	0.0143959	0.0555	0.648633	0.593133	1
A0A3B6LS14	K7:W7	TRUE	0.0404278	0.0160438	-0.939567	-1.12107	-0.1815	0
A0A3B6NSA9	K7:W7	TRUE	0.5	0.939133	-0.619333	-0.630533	-0.0112	0
A0A3B6JGR6	K7:W7	TRUE	0.191367	0.463283	-1.1902	-1.10163	0.0885667	0
W5ERE6	K7:W7	TRUE	0.5	0.868767	2.50257	2.51937	0.0168	0
A0A3B6LKX0	K7:W7	TRUE	0.0404278	0.00768765	-1.85833	-1.42507	0.433267	0
A0A3B6IZD9	K7:W7	TRUE	0.0952151	0.0590421	-0.0764	-0.308567	-0.232167	0
A0A3B6IR14	K7:W7	TRUE	0.5	0.578592	3.07757	3.0443	-0.0332667	0
A0A3B6SE15	K7:W7	TRUE	0.0404278	0.00294031	1.47197	2.06277	0.5908	1
A0A3B6JKP7	K7:W7	TRUE	0.33126	0.550369	-0.141333	-0.0442333	0.0971	0
A0A3B6CB61	K7:W7	TRUE	0.0404278	0.0120961	1.02827	0.751867	-0.2764	0
O21360	K7:W7	TRUE	0.0952151	0.0950406	0.697233	0.3837	-0.313533	0
A0A3B6NVH1	K7:W7	TRUE	0.0404278	0.00641125	0.2972	0.623967	0.326767	0
A0A3B6JMW4	K7:W7	TRUE	0.5	0.54635	-0.0903667	-0.1693	-0.0789333	0
A0A3B5ZZL4	K7:W7	TRUE	0.0952151	0.200733	-3.83957	-4.2063	-0.366733	0
A0A3B6GZ31	K7:W7	TRUE	0.0952151	0.21196	-0.0572333	0.228767	0.286	0
A0A3B6ASQ9	K7:W7	TRUE	0.191367	0.183826	1.0087	1.14937	0.140667	0
A0A3B6MV44	K7:W7	TRUE	0.191367	0.412997	-1.214	-1.00523	0.208767	0
A0A077RX76	K7:W7	TRUE	0.0404278	0.025019	-0.1366	0.250467	0.387067	0
A0A3B6SHA8	K7:W7	TRUE	0.33126	0.867521	2.15733	2.14083	-0.0165	0
A0A3B6KQL2	K7:W7	TRUE	0.0404278	0.0693288	4.48543	4.09217	-0.393267	0
A0A3B6EDY7	K7:W7	TRUE	0.191367	0.237403	-0.0864	0.0881333	0.174533	0
A0A3B6KNF4	K7:W7	TRUE	0.33126	0.797656	8.92377	8.97523	0.0514667	0
A0A077RY90	K7:W7	TRUE	0.33126	0.949694	2.83803	2.8307	-0.00733333	0
A0A3B6GS31	K7:W7	TRUE	0.0952151	0.0977864	-0.960567	-0.714567	0.246	0
A0A3B6NNT3	K7:W7	TRUE	0.0404278	0.0300509	0.620833	0.423233	-0.1976	0
A0A3B5YUP3	K7:W7	TRUE	0.33126	0.354996	-2.33997	-2.4758	-0.135833	0
D8L9J3	K7:W7	TRUE	0.0404278	0.0234003	-0.704333	-0.114433	0.5899	1
A0A3B6C3H9	K7:W7	TRUE	0.5	0.713238	-0.519833	-0.570433	-0.0506	0
A0A3B6I494	K7:W7	TRUE	0.0404278	0.0485892	-0.724833	-0.280433	0.4444	0
A0A2X0SLI3	K7:W7	TRUE	0.191367	0.172419	2.80033	2.66993	-0.1304	0
A0A3B6IS82	K7:W7	TRUE	0.0404278	0.0455837	2.8498	3.0689	0.2191	0
A0A3B6IRG5	K7:W7	TRUE	0.33126	0.900704	1.51743	1.57637	0.0589333	0
A0A3B6I4M8	K7:W7	TRUE	0.0404278	0.00967425	-0.9238	-0.4547	0.4691	0
A0A3B6JL06	K7:W7	TRUE	0.0404278	0.0119576	4.6737	5.00753	0.333833	0
W5BZM2	K7:W7	TRUE	0.33126	0.17917	1.28537	1.16447	-0.1209	0
A0A3B6THF8	K7:W7	TRUE	0.0404278	0.0536613	-3.07717	-4.29693	-1.21977	0
A0A3B6A021	K7:W7	TRUE	0.0404278	0.0051446	-0.1271	0.460133	0.587233	1
A0A3B6C8Z3	K7:W7	TRUE	0.0404278	0.0353792	0.8188	0.565533	-0.253267	0
A0A3B5YY75	K7:W7	TRUE	0.33126	0.605021	-1.9855	-2.06637	-0.0808667	0
A0A077RXM8	K7:W7	TRUE	0.0404278	0.0468851	-1.03543	-0.808	0.227433	0
A0A3B6MZI5	K7:W7	TRUE	0.33126	0.386181	-1.9006	-1.72083	0.179767	0
A0A3B6HMP8	K7:W7	TRUE	0.0404278	0.011391	1.2624	0.6738	-0.5886	1
A0A3B6RHJ2	K7:W7	TRUE	0.0404278	0.0326477	0.7682	0.5756	-0.1926	0
A0A3B6NX30	K7:W7	TRUE	0.5	0.890219	1.0102	1.04507	0.0348667	0
A0A3B5ZNE8	K7:W7	TRUE	0.5	0.793344	1.5344	1.55067	0.0162667	0
A0A3B6C680	K7:W7	TRUE	0.0404278	0.0157781	1.0022	0.475767	-0.526433	0
W5EWD3	K7:W7	TRUE	0.33126	0.700164	1.1833	1.12663	-0.0566667	0
A0A3B5YT96	K7:W7	TRUE	0.0404278	0.0247989	0.450167	0.1579	-0.292267	0
W5D322	K7:W7	TRUE	0.5	0.53112	0.516133	0.636367	0.120233	0
W5E0K4	K7:W7	TRUE	0.0404278	0.00810052	-3.31443	-3.90863	-0.5942	1
A0A3B6LUX3	K7:W7	TRUE	0.0952151	0.106242	0.249333	-0.0668667	-0.3162	0
A0A3B6SKB0	K7:W7	TRUE	0.0952151	0.166027	-0.7861	-0.917633	-0.131533	0
A7UME6	K7:W7	TRUE	0.0404278	0.0173632	-0.0474	-0.662933	-0.615533	1
A0A3B6JI52	K7:W7	TRUE	0.191367	0.510779	-0.503433	-0.556533	-0.0531	0
A0A3B6LUF1	K7:W7	TRUE	0.0404278	0.00338055	0.2133	0.645867	0.432567	0
A0A3B6MVK5	K7:W7	TRUE	0.191367	0.349557	-0.858067	-1.0534	-0.195333	0
A0A3B6IPZ0	K7:W7	TRUE	0.0952151	0.0877043	2.41207	2.59883	0.186767	0
A0A3B6CDE3	K7:W7	TRUE	0.5	0.544203	-0.644967	-0.6057	0.0392667	0
A0A3B6B460	K7:W7	TRUE	0.33126	0.622323	-0.191367	-0.251667	-0.0603	0
W5AY74	K7:W7	TRUE	0.0952151	0.111667	4.21047	4.06603	-0.144433	0
A0A3B6EGL9	K7:W7	TRUE	0.0404278	0.0528637	4.14633	4.6969	0.550567	0
A0A3B6HY36	K7:W7	TRUE	0.0952151	0.0750958	0.916433	1.06777	0.151333	0
A0A3B6SSA0	K7:W7	TRUE	0.33126	0.289964	0.8781	0.606433	-0.271667	0
Q0Q5D4	K7:W7	TRUE	0.33126	0.574516	3.78113	3.9329	0.151767	0
A0A3B6NL50	K7:W7	TRUE	0.0952151	0.169434	-0.470767	-0.308367	0.1624	0
A0A3B6IQX6	K7:W7	TRUE	0.191367	0.172481	2.01517	2.2291	0.213933	0
A0A3B6H230	K7:W7	TRUE	0.33126	0.969901	-0.2086	-0.205267	0.00333333	0
A0A3B6KSF3	K7:W7	TRUE	0.191367	0.311353	1.15293	1.35037	0.197433	0
V5M0W9	K7:W7	TRUE	0.33126	0.803369	-2.93173	-2.85903	0.0727	0
A0A3B5ZYD0	K7:W7	TRUE	0.0404278	0.0730121	0.7635	1.29013	0.526633	0
A0A2X0SQF2	K7:W7	TRUE	0.0404278	0.00931808	1.56323	1.93413	0.3709	0
A0A3B6NQW1	K7:W7	TRUE	0.0404278	0.0555062	-1.6537	-1.4443	0.2094	0
A0A3B5YXV3	K7:W7	TRUE	0.0952151	0.1145	-0.872667	-0.616833	0.255833	0
A0A3B6ISW5	K7:W7	TRUE	0.0404278	0.00416949	3.7748	4.07387	0.299067	0
A0A3B6LY95	K7:W7	TRUE	0.0404278	0.0253072	-2.21573	-1.8208	0.394933	0
A0A3B5ZXC0	K7:W7	TRUE	0.0404278	0.0228709	-1.04733	-1.67467	-0.627333	1
A0A3B6AYW9	K7:W7	TRUE	0.0404278	0.00800486	1.4612	0.831567	-0.629633	1
A0A3B6I0W4	K7:W7	TRUE	0.0404278	0.00698285	1.23763	1.82197	0.584333	0
Q8S4P7	K7:W7	TRUE	0.0404278	0.0465826	1.98093	1.66647	-0.314467	0
W5EH10	K7:W7	TRUE	0.0404278	0.0331257	3.88337	3.25033	-0.633033	1
A0A3B6HUD4	K7:W7	TRUE	0.5	0.841538	-2.67873	-2.65513	0.0236	0
A0A3B5XV05	K7:W7	TRUE	0.0404278	0.000398035	-0.3599	-1.00557	-0.645667	1
A0A3B6IQ45	K7:W7	TRUE	0.5	0.899757	-0.5159	-0.503867	0.0120333	0
A0A3B6PQ00	K7:W7	TRUE	0.0952151	0.131668	0.603133	0.453467	-0.149667	0
W5DSN6	K7:W7	TRUE	0.191367	0.280861	-0.1521	0.0364	0.1885	0
A0A3B6CGQ1	K7:W7	TRUE	0.0404278	0.00568533	-0.335033	0.1465	0.481533	0
A0A3B6LM04	K7:W7	TRUE	0.0404278	0.0113517	1.56293	2.06757	0.504633	0
A0A3B6MJJ3	K7:W7	TRUE	0.0404278	0.00351892	0.360333	-0.304433	-0.664767	1
A0A3B5ZN99	K7:W7	TRUE	0.0404278	0.00771945	1.87067	2.13937	0.2687	0
A0A3B6HXP8	K7:W7	TRUE	0.0404278	0.000265979	2.1724	1.50293	-0.669467	1
A0A3B6HPE1	K7:W7	TRUE	0.0404278	0.009419	5.67147	5.96103	0.289567	0
A0A3B6RAZ3	K7:W7	TRUE	0.0404278	0.0109801	-1.03153	-0.536667	0.494867	0
A0A3B6N0V9	K7:W7	TRUE	0.5	0.732853	-2.2143	-2.30003	-0.0857333	0
A0A3B6RIK6	K7:W7	TRUE	0.33126	0.30385	0.0455333	0.2566	0.211067	0
A0A3B6GVJ6	K7:W7	TRUE	0.0952151	0.175554	0.3687	0.7294	0.3607	0
A0A3B6QB34	K7:W7	TRUE	0.0404278	0.0606807	3.21997	2.85623	-0.363733	0
A0A3B6RP58	K7:W7	TRUE	0.0404278	0.000239648	2.41883	1.7428	-0.676033	1
A0A481S2H0	K7:W7	TRUE	0.0404278	0.0435333	6.06447	5.38487	-0.6796	1
A0A3B6IP07	K7:W7	TRUE	0.0404278	0.0588572	-3.5577	-3.37357	0.184133	0
A0A3B6THI2	K7:W7	TRUE	0.0404278	0.00233885	0.0686333	0.5509	0.482267	0
Q8GTB8	K7:W7	TRUE	0.33126	0.81819	-0.2716	-0.237833	0.0337667	0
W5CT58	K7:W7	TRUE	0.0404278	0.00185816	2.1163	2.6312	0.5149	0
A0A1D5SH22	K7:W7	TRUE	0.0952151	0.151319	-2.46783	-2.28633	0.1815	0
A0A3B6IQY2	K7:W7	TRUE	0.0404278	0.0524498	5.79163	6.0856	0.293967	0
A0A3B6DCS5	K7:W7	TRUE	0.5	0.856152	0.735967	0.710067	-0.0259	0
A0A3B6PJH5	K7:W7	TRUE	0.0952151	0.106374	-4.3297	-4.64637	-0.316667	0
A0A3B6LFE7	K7:W7	TRUE	0.0404278	0.00863213	1.92223	1.19513	-0.7271	1
A0A3B6BXR6	K7:W7	TRUE	0.33126	0.66419	-4.74637	-4.87627	-0.1299	0
A0A3B5XSW2	K7:W7	TRUE	0.0404278	0.0262579	-0.853167	-1.58207	-0.7289	1
A0A3B6PFH8	K7:W7	TRUE	0.0404278	0.141736	-3.24413	-4.5179	-1.27377	0
A0A3B5Y2E9	K7:W7	TRUE	0.0952151	0.180532	-0.154933	-0.328167	-0.173233	0
W5CXB8	K7:W7	TRUE	0.5	0.783582	-0.728767	-0.781233	-0.0524667	0
A0A3B6B2N0	K7:W7	TRUE	0.191367	0.156231	-1.6117	-1.4054	0.2063	0
W5D5Z6	K7:W7	TRUE	0.0404278	0.0113946	0.441533	0.9295	0.487967	0
A0A3B6I1I5	K7:W7	TRUE	0.0952151	0.124623	4.54697	4.11773	-0.429233	0
A0A3B6A0V1	K7:W7	TRUE	0.191367	0.285171	0.182867	-0.0859	-0.268767	0
E6Y289	K7:W7	TRUE	0.0404278	0.00384242	3.6241	2.89437	-0.729733	1
A0A3B6JL78	K7:W7	TRUE	0.191367	0.339169	-3.58397	-3.82687	-0.2429	0
A0A3B6A2C1	K7:W7	TRUE	0.33126	0.617513	0.2581	0.209367	-0.0487333	0
A0A3B6CBJ4	K7:W7	TRUE	0.0404278	0.0500589	-1.00687	-0.595333	0.411533	0
W5CTD4	K7:W7	TRUE	0.0404278	0.00809031	-0.667533	-1.42377	-0.756233	1
A0A3B6MQK1	K7:W7	TRUE	0.0404278	0.00190414	1.98717	1.19037	-0.7968	1
A0A3B6IT95	K7:W7	TRUE	0.33126	0.878444	0.553	0.537567	-0.0154333	0
A0A3B6KQ41	K7:W7	TRUE	0.0952151	0.103114	-2.1775	-1.72647	0.451033	0
A0A3B6FG58	K7:W7	TRUE	0.5	0.638021	-2.9124	-3.01973	-0.107333	0
A0A3B6H0S2	K7:W7	TRUE	0.0404278	0.0718321	-0.2811	-0.509867	-0.228767	0
W4ZPL7	K7:W7	TRUE	0.191367	0.330261	0.366633	0.260933	-0.1057	0
A0A3B6LV22	K7:W7	TRUE	0.191367	0.287217	-1.87867	-2.08323	-0.204567	0
A0A3B6IUP3	K7:W7	TRUE	0.5	0.79559	-0.6113	-0.594567	0.0167333	0
A0A3B5YSI9	K7:W7	TRUE	0.5	0.578436	-2.6856	-2.75937	-0.0737667	0
A0A3B6TPP4	K7:W7	TRUE	0.0404278	0.0652894	-0.2625	0.910367	1.17287	0
A0A1D5UUP9	K7:W7	TRUE	0.0404278	0.0155997	5.00253	4.20457	-0.797967	1
A0A3B6RCI6	K7:W7	TRUE	0.191367	0.53605	-3.93833	-3.86063	0.0777	0
A0A3B6JNS7	K7:W7	TRUE	0.0404278	0.0244526	-0.679333	-1.0049	-0.325567	0
A0A3B5ZV64	K7:W7	TRUE	0.0952151	0.168422	-2.23123	-2.01763	0.2136	0
Q9ZSR6	K7:W7	TRUE	0.0404278	0.0704016	2.04357	1.86347	-0.1801	0
H9AXB3	K7:W7	TRUE	0.0404278	0.0444146	6.38053	5.93447	-0.446067	0
A0A3B6IVS6	K7:W7	TRUE	0.5	0.85917	-1.659	-1.6289	0.0301	0
A0A3B6KJ98	K7:W7	TRUE	0.5	0.988371	-1.77417	-1.77277	0.0014	0
A0A3B6JLM5	K7:W7	TRUE	0.0404278	0.00130522	1.33977	0.541433	-0.798333	1
A0A3B6EFK5	K7:W7	TRUE	0.0404278	0.0347495	3.21847	3.44963	0.231167	0
A0A3B6GM87	K7:W7	TRUE	0.0952151	0.122099	2.57	2.327	-0.243	0
A0A1D5UXN7	K7:W7	TRUE	0.0952151	0.170698	0.926167	0.7129	-0.213267	0
A0A341Z8D2	K7:W7	TRUE	0.33126	0.536353	0.0787333	-0.0441667	-0.1229	0
A0A3B6SAG6	K7:W7	TRUE	0.33126	0.265433	3.06957	3.24083	0.171267	0
A0A3B6KS15	K7:W7	TRUE	0.0404278	0.0121511	-0.4402	-0.906067	-0.465867	0
Q70AJ1	K7:W7	TRUE	0.5	0.876577	0.5445	0.565833	0.0213333	0
A0A3B6QAJ9	K7:W7	TRUE	0.0952151	0.19745	1.25087	1.0904	-0.160467	0
Q5I7L3	K7:W7	TRUE	0.191367	0.282884	2.14167	1.99793	-0.143733	0
A0A3B6C126	K7:W7	TRUE	0.33126	0.460959	2.345	2.13813	-0.206867	0
A0A3B6KGS2	K7:W7	TRUE	0.0404278	0.00260029	1.63533	0.8304	-0.804933	1
A0A3B6H402	K7:W7	TRUE	0.0404278	0.0300501	-0.422333	-0.083	0.339333	0
A0A3B6JCA3	K7:W7	TRUE	0.5	0.807174	1.238	1.2708	0.0328	0
A0A3B6PJ05	K7:W7	TRUE	0.191367	0.147685	-0.988667	-1.23857	-0.2499	0
A0A3B6LXH5	K7:W7	TRUE	0.0952151	0.0944517	-2.12463	-2.4507	-0.326067	0
A0A7H4LPM6	K7:W7	TRUE	0.0404278	0.00584075	-0.359733	-1.1696	-0.809867	1
A0A3B6GNX8	K7:W7	TRUE	0.5	0.986162	-0.146967	-0.145367	0.0016	0
A0A3B6NKC9	K7:W7	TRUE	0.33126	0.366597	-2.63297	-2.4792	0.153767	0
A0A3B6JHB6	K7:W7	TRUE	0.0404278	0.0325355	4.8686	5.35107	0.482467	0
A0A3B6RN82	K7:W7	TRUE	0.5	0.997579	0.612767	0.6126	-0.000166667	0
A0A3B6ILN4	K7:W7	TRUE	0.0952151	0.190571	0.3656	0.504267	0.138667	0
A0A3B6NLU0	K7:W7	TRUE	0.0404278	0.011312	2.3377	1.52457	-0.813133	1
A0A3B6QKG9	K7:W7	TRUE	0.0952151	0.102255	-2.66323	-2.95987	-0.296633	0
A0A3B6MRL7	K7:W7	TRUE	0.0404278	0.00118732	1.07257	1.45833	0.385767	0
A0A3B6NQF0	K7:W7	TRUE	0.191367	0.214171	1.2787	1.6339	0.3552	0
A0A3B6QEH8	K7:W7	TRUE	0.0952151	0.121015	-1.46533	-1.15643	0.3089	0
A0A3B6NQ47	K7:W7	TRUE	0.191367	0.117007	1.54607	1.74873	0.202667	0
A0A3B6I218	K7:W7	TRUE	0.191367	0.22775	0.4102	0.478433	0.0682333	0
A0A3B6RDT3	K7:W7	TRUE	0.5	0.633439	-1.13787	-1.16867	-0.0308	0
W5DWP7	K7:W7	TRUE	0.191367	0.329777	2.35267	2.5087	0.156033	0
A0A1D5V0W9	K7:W7	TRUE	0.191367	0.200779	1.13273	1.39027	0.257533	0
A0A3B6SRR2	K7:W7	TRUE	0.0404278	0.00739421	0.503067	-0.365667	-0.868733	1
A0A3B6SEN2	K7:W7	TRUE	0.0404278	0.000418808	1.94763	1.5902	-0.357433	0
A0A3B6MQG8	K7:W7	TRUE	0.33126	0.653684	1.72463	1.4233	-0.301333	0
A0A3B6ATG5	K7:W7	TRUE	0.0404278	0.00502519	1.10477	1.5	0.395233	0
A0A3B6DFL7	K7:W7	TRUE	0.0952151	0.212174	-1.5771	-1.65603	-0.0789333	0
A0A3B6MZY8	K7:W7	TRUE	0.5	0.626941	1.2042	1.39947	0.195267	0
A0A3B5Y4T9	K7:W7	TRUE	0.0404278	0.0103576	0.968	0.6259	-0.3421	0
A0A3B5XV46	K7:W7	TRUE	0.5	0.559512	-1.76953	-1.90787	-0.138333	0
A0A3B6PPY5	K7:W7	TRUE	0.33126	0.911633	-0.0493333	-0.0641	-0.0147667	0
A0A3B6GXX9	K7:W7	TRUE	0.33126	0.68428	-1.19343	-1.1198	0.0736333	0
A0A1D5WMF1	K7:W7	TRUE	0.0404278	0.0811664	0.334067	0.471567	0.1375	0
A0A3B6I1E3	K7:W7	TRUE	0.33126	0.724327	0.4129	0.371633	-0.0412667	0
A0A3B6TJQ9	K7:W7	TRUE	0.0404278	0.00139638	-0.908567	-1.8307	-0.922133	1
A0A3B6RM11	K7:W7	TRUE	0.5	0.672025	0.821333	0.874633	0.0533	0
A0A3B5ZZW2	K7:W7	TRUE	0.0404278	0.0388214	2.01237	0.9914	-1.02097	1
A0A3B6N288	K7:W7	TRUE	0.5	0.854837	1.05813	1.02567	-0.0324667	0
W5AFW9	K7:W7	TRUE	0.5	0.969277	1.98967	1.99597	0.0063	0
A0A3B6KFB8	K7:W7	TRUE	0.0404278	0.00330628	1.33073	1.63687	0.306133	0
A0A3B6TR54	K7:W7	TRUE	0.33126	0.623521	-0.363467	-0.412667	-0.0492	0
A0A3B6LUH0	K7:W7	TRUE	0.0404278	0.0228887	0.143033	-0.222567	-0.3656	0
A0A3B6KPR6	K7:W7	TRUE	0.191367	0.320028	-0.7947	-0.550367	0.244333	0
A0A3B5Z536	K7:W7	TRUE	0.33126	0.259813	1.38737	1.2101	-0.177267	0
A0A3B6JDX4	K7:W7	TRUE	0.0404278	0.190972	0.970367	1.24397	0.2736	0
A0A3B6I1J0	K7:W7	TRUE	0.33126	0.437388	0.744467	0.6347	-0.109767	0
A0A3B6KRY8	K7:W7	TRUE	0.33126	0.427967	1.53637	1.72743	0.191067	0
W5E6W1	K7:W7	TRUE	0.5	0.564326	1.9147	2.00907	0.0943667	0
A0A3B6RFJ8	K7:W7	TRUE	0.0404278	0.0633791	1.1678	1.7038	0.536	0
A0A3B6KT85	K7:W7	TRUE	0.0404278	0.0274933	0.629967	0.299767	-0.3302	0
A0A1D5YNP5	K7:W7	TRUE	0.0404278	0.0648386	-0.6397	-0.4658	0.1739	0
A0A3B6NSS3	K7:W7	TRUE	0.0404278	0.0261607	-2.22123	-2.56943	-0.3482	0
A0A3B6NTB1	K7:W7	TRUE	0.33126	0.481781	2.34543	2.5787	0.233267	0
A0A1D5W9E8	K7:W7	TRUE	0.33126	0.698045	-1.812	-1.74147	0.0705333	0
A0A3B5ZMV0	K7:W7	TRUE	0.5	0.720698	3.40247	3.36237	-0.0401	0
W5D637	K7:W7	TRUE	0.0952151	0.0791004	0.624567	2.3825	1.75793	0
A0A3B6B705	K7:W7	TRUE	0.33126	0.533957	-3.2282	-3.05097	0.177233	0
A0A077S148	K7:W7	TRUE	0.33126	0.976034	-0.0407333	-0.0454667	-0.00473333	0
D3K1B4	K7:W7	TRUE	0.33126	0.661229	0.967733	0.921267	-0.0464667	0
A0A3B6HZD9	K7:W7	TRUE	0.0404278	0.0818808	1.61033	1.99793	0.3876	0
A0A3B6RMC5	K7:W7	TRUE	0.0404278	0.00156743	-0.2001	-1.226	-1.0259	1
A0A3B6KJI3	K7:W7	TRUE	0.0404278	0.0323004	0.0178667	-0.254767	-0.272633	0
A0A3B6HZD4	K7:W7	TRUE	0.5	0.795423	-1.76707	-1.81673	-0.0496667	0
Q7X744	K7:W7	TRUE	0.33126	0.379077	0.2165	0.114367	-0.102133	0
A0A3B6A0K5	K7:W7	TRUE	0.0404278	0.0900742	6.15483	6.35527	0.200433	0
W5HDV2	K7:W7	TRUE	0.33126	0.768275	-0.493467	-0.458733	0.0347333	0
A0A3B6TLM8	K7:W7	TRUE	0.33126	0.562939	2.90847	3.00823	0.0997667	0
A0A3B6JKG3	K7:W7	TRUE	0.0404278	0.0513233	-0.0466333	-0.2151	-0.168467	0
A0A3B6JDJ0	K7:W7	TRUE	0.0404278	0.0233077	2.11927	1.05927	-1.06	1
A0A3B6RDM2	K7:W7	TRUE	0.191367	0.143081	1.88923	2.1619	0.272667	0
A0A3B5Z432	K7:W7	TRUE	0.0404278	0.0246025	0.963	1.14413	0.181133	0
A0A3B6MPR0	K7:W7	TRUE	0.0404278	0.0189503	0.221867	0.6246	0.402733	0
A0A3B6PMV5	K7:W7	TRUE	0.5	0.498321	0.737	0.6878	-0.0492	0
A0A3B6QDX3	K7:W7	TRUE	0.33126	0.940688	-1.08327	-1.0628	0.0204667	0
A0A3B5ZNH4	K7:W7	TRUE	0.5	0.751895	0.0232333	-0.101767	-0.125	0
A0A3B6EFE3	K7:W7	TRUE	0.33126	0.5871	-0.5802	-0.730067	-0.149867	0
A0A3B6B2D3	K7:W7	TRUE	0.0404278	0.0500149	-0.379367	-0.638233	-0.258867	0
A0A3B6R9L3	K7:W7	TRUE	0.0404278	2.90727e-05	1.60617	0.511067	-1.0951	1
A0A3B6ILK9	K7:W7	TRUE	0.5	0.691851	1.56997	1.51433	-0.0556333	0
A0A3B6KCF5	K7:W7	TRUE	0.0404278	0.00795745	1.45913	0.351033	-1.1081	1
A0A3B6MWE1	K7:W7	TRUE	0.33126	0.520254	2.4578	2.5715	0.1137	0
A0A3B6SK37	K7:W7	TRUE	0.0404278	0.0840582	-0.7638	-0.563133	0.200667	0
A0A3B6CDR8	K7:W7	TRUE	0.0404278	0.0072912	1.1752	0.791333	-0.383867	0
A0A3B6BYE7	K7:W7	TRUE	0.0404278	0.00390193	0.2217	-0.907467	-1.12917	1
A0A3B6JDS9	K7:W7	TRUE	0.0404278	0.160531	2.59353	2.72567	0.132133	0
W5D653	K7:W7	TRUE	0.33126	0.218902	0.551333	0.4297	-0.121633	0
A0A3B6ECD1	K7:W7	TRUE	0.0404278	7.12395e-06	1.15103	-0.0022	-1.15323	1
A0A3B5YPZ7	K7:W7	TRUE	0.191367	0.256608	2.12077	1.60567	-0.5151	0
A0A3B6MYY2	K7:W7	TRUE	0.0404278	0.0412341	0.802933	0.3722	-0.430733	0
W5HV90	K7:W7	TRUE	0.0952151	0.224236	0.763933	0.6471	-0.116833	0
A0A3B6C571	K7:W7	TRUE	0.5	0.868804	0.677833	0.655567	-0.0222667	0
A0A3B6HU88	K7:W7	TRUE	0.191367	0.23874	0.0742333	0.182567	0.108333	0
Q5I7K5	K7:W7	TRUE	0.33126	0.918987	2.6293	2.66093	0.0316333	0
A0A3B6JMU6	K7:W7	TRUE	0.5	0.89357	2.21057	2.21817	0.0076	0
A0A3B5ZYX1	K7:W7	TRUE	0.0404278	0.000929609	0.6798	1.10323	0.423433	0
W5FIY8	K7:W7	TRUE	0.0952151	0.226587	-0.667967	-0.543133	0.124833	0
A0A3B6SNK2	K7:W7	TRUE	0.0404278	0.0481461	0.3961	-0.0961	-0.4922	0
W5E4Z0	K7:W7	TRUE	0.5	0.813135	0.2786	0.243967	-0.0346333	0
A0A3B6DKY7	K7:W7	TRUE	0.5	0.672848	-1.05197	-0.984567	0.0674	0
A0A3B6C9V8	K7:W7	TRUE	0.0404278	0.0292965	5.40073	5.774	0.373267	0
A0A3B5Z4R3	K7:W7	TRUE	0.191367	0.351055	-2.16643	-1.93693	0.2295	0
A0A3B6TY76	K7:W7	TRUE	0.0404278	0.0070515	0.886633	-0.340767	-1.2274	1
Q41518	K7:W7	TRUE	0.0952151	0.0625022	1.5364	1.14977	-0.386633	0
W5B8D6	K7:W7	TRUE	0.5	0.472226	4.13157	4.06823	-0.0633333	0
A0A3B6RBW9	K7:W7	TRUE	0.5	0.769842	-3.96943	-4.0493	-0.0798667	0
A0A7H4LPM2	K7:W7	TRUE	0.0404278	0.000733897	1.20763	-0.0405667	-1.2482	1
A0A3B6A087	K7:W7	TRUE	0.0404278	3.82606e-05	3.6294	2.36937	-1.26003	1
A0A1D5UXT7	K7:W7	TRUE	0.33126	0.76925	1.681	1.58427	-0.0967333	0
A0A3B6TLP2	K7:W7	TRUE	0.191367	0.194805	1.56387	1.76477	0.2009	0
A0A3B6QM13	K7:W7	TRUE	0.5	0.596902	-3.34	-3.25343	0.0865667	0
A0A3B6QC70	K7:W7	TRUE	0.0404278	0.109216	-0.133533	-0.447467	-0.313933	0
A0A3B6QMZ5	K7:W7	TRUE	0.0404278	0.052977	-0.2027	0.0907667	0.293467	0
A0A3B6CF55	K7:W7	TRUE	0.0404278	0.000110541	0.2708	-0.997767	-1.26857	1
A0A3B6TGE4	K7:W7	TRUE	0.191367	0.274893	-2.38627	-2.2429	0.143367	0
A0A3B6FU02	K7:W7	TRUE	0.5	0.648885	-1.8063	-1.9466	-0.1403	0
A0A3B6JMK0	K7:W7	TRUE	0.0404278	0.0104051	-1.97527	-2.22437	-0.2491	0
A0A3B6MQN2	K7:W7	TRUE	0.0952151	0.127594	4.4755	4.1642	-0.3113	0
A0A3B6SLS5	K7:W7	TRUE	0.0404278	0.000716584	0.617633	-0.659133	-1.27677	1
A0A3B6HVT4	K7:W7	TRUE	0.0404278	0.0123979	4.1859	4.4065	0.2206	0
A0A3B6I1J6	K7:W7	TRUE	0.5	0.732837	-3.7873	-3.83107	-0.0437667	0
W5BT22	K7:W7	TRUE	0.5	0.589463	-1.38103	-1.4653	-0.0842667	0
A0A3B6MRT6	K7:W7	TRUE	0.191367	0.274036	-1.45187	-1.1307	0.321167	0
B7U6L5	K7:W7	TRUE	0.0952151	0.122041	8.46643	8.8329	0.366467	0
A0A3B6LDG2	K7:W7	TRUE	0.5	0.902412	-0.3107	-0.289267	0.0214333	0
A0A3B6C1V4	K7:W7	TRUE	0.5	0.92676	-2.7279	-2.7446	-0.0167	0
A0A3B6DAQ7	K7:W7	TRUE	0.33126	0.667969	1.57623	1.5612	-0.0150333	0
A0A3B6EM13	K7:W7	TRUE	0.33126	0.739904	2.10037	2.13617	0.0358	0
A0A3B6KP61	K7:W7	TRUE	0.0404278	0.0323715	-1.88313	-2.44123	-0.5581	0
A0A3B6B3X9	K7:W7	TRUE	0.0404278	0.00505965	-0.9559	-2.24363	-1.28773	1
A0A125RLL8	K7:W7	TRUE	0.33126	0.215692	-0.217433	0.00433333	0.221767	0
A0A3B5ZSR1	K7:W7	TRUE	0.191367	0.331414	-3.87703	-3.76283	0.1142	0
A0A3B6LQ83	K7:W7	TRUE	0.5	0.989577	-1.5339	-1.53657	-0.00266667	0
A0A3B6KKN8	K7:W7	TRUE	0.0952151	0.0925325	-1.9594	-1.25667	0.702733	0
A0A3B6HXB3	K7:W7	TRUE	0.0952151	0.232033	0.0074	0.211267	0.203867	0
A0A3B6NIS3	K7:W7	TRUE	0.0404278	0.000649669	1.23083	-0.115333	-1.34617	1
A0A3B6B8S2	K7:W7	TRUE	0.0404278	1.94568e-05	3.3936	1.8834	-1.5102	1
A0A3B6SQU7	K7:W7	TRUE	0.0404278	7.32351e-05	0.697467	-1.0142	-1.71167	1
A0A3B6HRZ3	K7:W7	TRUE	0.191367	0.132004	-3.1564	-3.44717	-0.290767	0
A0A3B6SP24	K7:W7	TRUE	0.0404278	2.50831e-06	1.42067	-0.544633	-1.9653	1
A0A1D5S072	K7:W7	TRUE	0.33126	0.270289	-0.713967	-0.4526	0.261367	0
A0A3B6LGL7	K7:W7	TRUE	0.5	0.727265	1.4218	1.3884	-0.0334	0
A0A1D5UYQ8	K7:W7	TRUE	0.0952151	0.130983	-1.28207	-1.12273	0.159333	0
A0A3B6PP36	K7:W7	TRUE	0.0404278	0.0337883	0.699433	0.882567	0.183133	0
A0A3B6ARQ4	K7:W7	TRUE	0.0404278	0.00272194	-0.1344	-2.1063	-1.9719	1
A0A3B5Y2X5	K7:W7	TRUE	0.191367	0.284849	-0.5899	-0.7687	-0.1788	0
A0A3B6JG13	K7:W7	TRUE	0.0952151	0.176109	-0.775967	-0.498233	0.277733	0
A0A3B6S9D0	K7:W7	TRUE	0.33126	0.640097	-2.585	-2.68	-0.095	0
W5DZS4	K7:W7	TRUE	0.0404278	0.0919539	3.0003	3.15453	0.154233	0
A0A3B6TJ74	K7:W7	TRUE	0.0404278	0.0152962	2.31377	2.8312	0.517433	0
A0A3B6B3B0	K7:W7	TRUE	0.5	0.799929	3.9581	3.9793	0.0212	0
A0A3B6H2L0	K7:W7	TRUE	0.191367	0.168543	0.990133	1.14387	0.153733	0
A0A3B6QDG4	K7:W7	TRUE	0.33126	0.885378	-0.766767	-0.744967	0.0218	0
A0A3B6ILN0	K7:W7	TRUE	0.0404278	0.0503808	1.15187	1.3333	0.181433	0
A0A3B6KQ72	K7:W7	TRUE	0.0404278	0.102745	1.83577	1.64937	-0.1864	0
A0A3B5Z0I8	K7:W7	TRUE	0.191367	0.221958	1.20153	1.50907	0.307533	0
W5ECL2	K7:W7	TRUE	0.5	0.637943	3.60973	3.6867	0.0769667	0
A0A3B6MXI6	K7:W7	TRUE	0.0952151	0.0910099	-0.408133	0.0393667	0.4475	0
A0A3B6PKK3	K7:W7	TRUE	0.0404278	0.0319614	-1.23247	-0.7668	0.465667	0
W5ADS2	K7:W7	TRUE	0.0404278	0.0258707	-1.88493	-2.3051	-0.420167	0
A0A3B6HX62	K7:W7	TRUE	0.0404278	0.00263898	-1.2882	-0.878067	0.410133	0
A0A3B6I5M0	K7:W7	TRUE	0.0404278	0.00341181	2.79953	0.7096	-2.08993	1
A0A3B6ELF5	K7:W7	TRUE	0.33126	0.979033	0.337	0.343633	0.00663333	0
A0A3B6LSE7	K7:W7	TRUE	0.0404278	0.0114694	0.9352	0.557167	-0.378033	0
A0A3B6ASK4	K7:W7	TRUE	0.33126	0.840377	-0.4834	-0.511233	-0.0278333	0
A0A3B6H337	K7:W7	TRUE	0.0952151	0.115281	1.3776	1.53577	0.158167	0
W5C8N6	K7:W7	TRUE	0.33126	0.972831	2.27627	2.28243	0.00616667	0
A0A3B6JCR8	K7:W7	TRUE	0.191367	0.375589	-0.954267	-0.6561	0.298167	0
A0A3B5Y650	K7:W7	TRUE	0.5	0.803524	-0.679633	-0.7228	-0.0431667	0
A0A3B6QC63	K7:W7	TRUE	0.0404278	4.92037e-05	0.810867	-1.42067	-2.23153	1
Q8RW00	K7:W7	TRUE	0.191367	0.33292	0.245967	0.441567	0.1956	0
W5G076	K7:W7	TRUE	0.191367	0.458313	-1.60507	-1.52667	0.0784	0
A0A3B6RED1	K7:W7	TRUE	0.0404278	0.0227574	0.2383	-0.1657	-0.404	0
A0A3B6AZC8	K7:W7	TRUE	0.0404278	0.0102316	1.34477	0.9464	-0.398367	0
A0A3B6RB62	K7:W7	TRUE	0.0404278	0.000637247	5.38993	3.07237	-2.31757	1
A0A3B6ASR5	K7:W7	TRUE	0.0404278	0.00498817	1.03357	1.41753	0.383967	0
Q0GJJ2	K7:W7	TRUE	0.0404278	0.0509647	1.28087	1.56787	0.287	0
A0A3B5ZMT2	K7:W7	TRUE	0.0404278	0.00182671	3.31733	-1.3738	-4.69113	1

## Sheet: Sheet2
protein	comparison	True	Levene_P	ttest_P	Class1	Class2	Difference
A0A3B6PT84	K7:W7	TRUE	0.0404278	6.0759e-05	-1.34217	1.26917	2.61133
A0A1D5UB33	K7:W7	TRUE	0.0404278	0.0140434	2.2884	4.63813	2.34973
A0A3B5XV32	K7:W7	TRUE	0.0404278	0.000583866	4.31623	6.6659	2.34967
Q9SBB7	K7:W7	TRUE	0.0404278	8.45562e-05	0.387967	2.45077	2.0628
A0A3B6ESH8	K7:W7	TRUE	0.0404278	6.13232e-06	0.445933	2.4177	1.97177
A0A3B6I2R2	K7:W7	TRUE	0.0404278	0.0021288	-0.367867	1.53667	1.90453
A0A3B6B0K8	K7:W7	TRUE	0.0404278	0.00727667	-0.593133	1.26293	1.85607
A0A3B6B5J2	K7:W7	TRUE	0.0404278	0.000308364	-0.6251	1.22437	1.84947
A0A3B5Z3Y7	K7:W7	TRUE	0.0404278	1.67679e-05	0.234267	2.06463	1.83037
A0A3B5YSJ2	K7:W7	TRUE	0.0404278	6.72571e-05	0.435467	2.1851	1.74963
A0A3B6TRH0	K7:W7	TRUE	0.0404278	0.00809888	-1.39767	0.325067	1.72273
A0A1D5UTZ7	K7:W7	TRUE	0.0404278	0.00256145	-0.136033	1.5358	1.67183
A0A3B6KDG2	K7:W7	TRUE	0.0404278	0.000440579	-0.801333	0.7866	1.58793
A0A1D5UKZ4	K7:W7	TRUE	0.0404278	0.0096495	-1.48537	0.0981	1.58347
A0A3B6HRX1	K7:W7	TRUE	0.0404278	1.45396e-06	0.854533	2.4378	1.58327
A0A3B6B2F0	K7:W7	TRUE	0.0404278	0.00208949	0.4006	1.90523	1.50463
A0A3B6I4R9	K7:W7	TRUE	0.0404278	0.00118472	-0.679267	0.8134	1.49267
A0A3B6NWP0	K7:W7	TRUE	0.0404278	0.000434039	-1.68257	-0.315133	1.36743
A0A3B6LIF4	K7:W7	TRUE	0.0404278	7.30327e-05	-2.4638	-1.10733	1.35647
W4ZP51	K7:W7	TRUE	0.0404278	0.0135785	3.3407	4.67057	1.32987
Q41585	K7:W7	TRUE	0.0404278	0.0353974	-0.374767	0.881067	1.25583
A0A3B6LT59	K7:W7	TRUE	0.0404278	0.000385364	-0.214733	1.02813	1.24287
A0A3B6I387	K7:W7	TRUE	0.0404278	0.000963016	-3.38917	-2.16093	1.22823
A0A3B6HW41	K7:W7	TRUE	0.0404278	0.000370877	0.0168	1.2322	1.2154
A0A3B5YVJ5	K7:W7	TRUE	0.0404278	0.001609	-4.31273	-3.14233	1.1704
A0A3B6LUV8	K7:W7	TRUE	0.0404278	0.020532	4.94587	6.1051	1.15923
A0A3B6KQU7	K7:W7	TRUE	0.0404278	0.000986683	-0.7144	0.420967	1.13537
A0A3B6TC30	K7:W7	TRUE	0.0404278	0.000435439	-0.359633	0.765	1.12463
A0A3B6MKW8	K7:W7	TRUE	0.0404278	0.0104714	2.8277	3.94863	1.12093
A0A3B5YXU6	K7:W7	TRUE	0.0404278	0.00135259	-0.190633	0.9237	1.11433
A0A3B6ISM7	K7:W7	TRUE	0.0404278	0.000389482	4.5647	5.64097	1.07627
A0A3B6JL62	K7:W7	TRUE	0.0404278	0.00505157	0.316533	1.38233	1.0658
A0A3B6HSU5	K7:W7	TRUE	0.0404278	0.0206656	0.0150333	1.05803	1.043
A0A140KPV0	K7:W7	TRUE	0.0404278	0.000354825	0.813267	1.81763	1.00437
A0A3B5YSY9	K7:W7	TRUE	0.0404278	0.0123379	3.22763	4.20173	0.9741
A0A3B6LMJ2	K7:W7	TRUE	0.0404278	0.00204622	-1.75387	-0.8167	0.937167
A0A3B6JLF7	K7:W7	TRUE	0.0404278	0.0132489	5.6423	6.56397	0.921667
A0A3B6NTR2	K7:W7	TRUE	0.0404278	0.00245346	-0.858567	0.0591333	0.9177
A0A3B6IN82	K7:W7	TRUE	0.0404278	0.021328	-1.6143	-0.7112	0.9031
A0A3B6B5W8	K7:W7	TRUE	0.0404278	0.00745522	2.1858	3.06763	0.881833
Q53WS3	K7:W7	TRUE	0.0404278	0.00767719	2.83417	3.71513	0.880967
A0A3B6B862	K7:W7	TRUE	0.0404278	9.04173e-05	-0.8044	0.0700333	0.874433
A0A3B6H468	K7:W7	TRUE	0.0404278	0.0434833	-1.21443	-0.352333	0.8621
A0A1D6SDJ6	K7:W7	TRUE	0.0404278	0.000922181	-2.19707	-1.34723	0.849833
A0A1D5ZL98	K7:W7	TRUE	0.0404278	0.0329715	5.18543	6.01873	0.8333
A0A3B6TIG9	K7:W7	TRUE	0.0404278	0.00203773	-0.8782	-0.0475667	0.830633
A0A3B5ZPT5	K7:W7	TRUE	0.0404278	0.00862402	0.4376	1.26563	0.828033
A0A3B6TZD9	K7:W7	TRUE	0.0404278	0.0110785	1.0653	1.8727	0.8074
A0A3B6MVI8	K7:W7	TRUE	0.0404278	0.00671262	2.5338	3.3409	0.8071
A0A3B6R7A6	K7:W7	TRUE	0.0404278	0.00249936	-1.22983	-0.427733	0.8021
W5GBW4	K7:W7	TRUE	0.0404278	5.7896e-05	2.78137	3.57967	0.7983
A0A3B6KMM5	K7:W7	TRUE	0.0404278	0.00150961	1.26677	2.06247	0.7957
A0A1D5UNY7	K7:W7	TRUE	0.0404278	0.0129594	-0.429933	0.361433	0.791367
A0A3B6I3B8	K7:W7	TRUE	0.0404278	0.018899	-0.9129	-0.123167	0.789733
A0A3B6PG16	K7:W7	TRUE	0.0404278	0.040496	-0.656867	0.131567	0.788433
A0A3B5XYS8	K7:W7	TRUE	0.0404278	0.00043923	2.4391	3.22723	0.788133
W5FHQ6	K7:W7	TRUE	0.0404278	0.0420219	0.584567	1.3665	0.781933
A0A3B5ZWI4	K7:W7	TRUE	0.0404278	0.00813403	2.85093	3.6327	0.781767
A0A3B6HYW3	K7:W7	TRUE	0.0404278	0.00406994	2.31613	3.0884	0.772267
A0A3B6EE17	K7:W7	TRUE	0.0404278	0.00312991	-1.7249	-0.966133	0.758767
A0A3B6H1U9	K7:W7	TRUE	0.0404278	2.12691e-05	2.06917	2.82777	0.7586
A0A3B6SQ83	K7:W7	TRUE	0.0404278	0.00898453	1.6477	2.4007	0.753
C1K737	K7:W7	TRUE	0.0404278	0.00293958	2.28223	3.03143	0.7492
D0PRB4	K7:W7	TRUE	0.0404278	0.0182073	1.47247	2.21507	0.7426
A0A3B6KRE9	K7:W7	TRUE	0.0404278	0.0307014	-1.52883	-0.789733	0.7391
A0A3B6ASD8	K7:W7	TRUE	0.0404278	0.0203584	-1.1671	-0.430933	0.736167
A0A1D5UH99	K7:W7	TRUE	0.0404278	0.00465747	-2.60523	-1.8807	0.724533
A0A3B6NKB6	K7:W7	TRUE	0.0404278	0.00175497	-2.4844	-1.76703	0.717367
A0A3B6LUL6	K7:W7	TRUE	0.0404278	0.00161161	-1.368	-0.666967	0.701033
A0A3B6JGH7	K7:W7	TRUE	0.0404278	0.023103	0.743433	1.43623	0.6928
Q75QN8	K7:W7	TRUE	0.0404278	0.0277972	-2.2621	-1.57353	0.688567
A0A024CKY0	K7:W7	TRUE	0.0404278	0.0206524	1.44457	2.1289	0.684333
A0A3B6PUE5	K7:W7	TRUE	0.0404278	0.00313114	2.45087	3.1349	0.684033
A0A3B6TB89	K7:W7	TRUE	0.0404278	0.000851284	1.27887	1.9626	0.683733
A0A3B6MJX3	K7:W7	TRUE	0.0404278	0.00449679	1.5538	2.2332	0.6794
A0A077S7C3	K7:W7	TRUE	0.0404278	0.00522936	2.77577	3.4527	0.676933
A0A3B5XZW7	K7:W7	TRUE	0.0404278	0.0307467	-0.788567	-0.139133	0.649433
D9ZLW0	K7:W7	TRUE	0.0404278	0.0170692	2.0396	2.6863	0.6467
A0A3B6R8P8	K7:W7	TRUE	0.0404278	0.0478766	6.4301	7.06853	0.638433
A0A3B6RIB9	K7:W7	TRUE	0.0404278	0.00246544	0.335867	0.9632	0.627333
A0A3B6RA72	K7:W7	TRUE	0.0404278	0.00497287	-3.57677	-2.96463	0.612133
A0A3B6JCC8	K7:W7	TRUE	0.0404278	0.00962801	-1.3099	-0.707267	0.602633
A0A3B6GLZ5	K7:W7	TRUE	0.0404278	0.0065106	-0.0351	0.564567	0.599667
A0A3B6GY08	K7:W7	TRUE	0.0404278	0.0143959	0.0555	0.648633	0.593133
A0A3B6SE15	K7:W7	TRUE	0.0404278	0.00294031	1.47197	2.06277	0.5908
D8L9J3	K7:W7	TRUE	0.0404278	0.0234003	-0.704333	-0.114433	0.5899
A0A3B6A021	K7:W7	TRUE	0.0404278	0.0051446	-0.1271	0.460133	0.587233
A0A3B6HMP8	K7:W7	TRUE	0.0404278	0.011391	1.2624	0.6738	-0.5886
W5E0K4	K7:W7	TRUE	0.0404278	0.00810052	-3.31443	-3.90863	-0.5942
A7UME6	K7:W7	TRUE	0.0404278	0.0173632	-0.0474	-0.662933	-0.615533
A0A3B5ZXC0	K7:W7	TRUE	0.0404278	0.0228709	-1.04733	-1.67467	-0.627333
A0A3B6AYW9	K7:W7	TRUE	0.0404278	0.00800486	1.4612	0.831567	-0.629633
W5EH10	K7:W7	TRUE	0.0404278	0.0331257	3.88337	3.25033	-0.633033
A0A3B5XV05	K7:W7	TRUE	0.0404278	0.000398035	-0.3599	-1.00557	-0.645667
A0A3B6MJJ3	K7:W7	TRUE	0.0404278	0.00351892	0.360333	-0.304433	-0.664767
A0A3B6HXP8	K7:W7	TRUE	0.0404278	0.000265979	2.1724	1.50293	-0.669467
A0A3B6RP58	K7:W7	TRUE	0.0404278	0.000239648	2.41883	1.7428	-0.676033
A0A481S2H0	K7:W7	TRUE	0.0404278	0.0435333	6.06447	5.38487	-0.6796
A0A3B6LFE7	K7:W7	TRUE	0.0404278	0.00863213	1.92223	1.19513	-0.7271
A0A3B5XSW2	K7:W7	TRUE	0.0404278	0.0262579	-0.853167	-1.58207	-0.7289
E6Y289	K7:W7	TRUE	0.0404278	0.00384242	3.6241	2.89437	-0.729733
W5CTD4	K7:W7	TRUE	0.0404278	0.00809031	-0.667533	-1.42377	-0.756233
A0A3B6MQK1	K7:W7	TRUE	0.0404278	0.00190414	1.98717	1.19037	-0.7968
A0A1D5UUP9	K7:W7	TRUE	0.0404278	0.0155997	5.00253	4.20457	-0.797967
A0A3B6JLM5	K7:W7	TRUE	0.0404278	0.00130522	1.33977	0.541433	-0.798333
A0A3B6KGS2	K7:W7	TRUE	0.0404278	0.00260029	1.63533	0.8304	-0.804933
A0A7H4LPM6	K7:W7	TRUE	0.0404278	0.00584075	-0.359733	-1.1696	-0.809867
A0A3B6NLU0	K7:W7	TRUE	0.0404278	0.011312	2.3377	1.52457	-0.813133
A0A3B6SRR2	K7:W7	TRUE	0.0404278	0.00739421	0.503067	-0.365667	-0.868733
A0A3B6TJQ9	K7:W7	TRUE	0.0404278	0.00139638	-0.908567	-1.8307	-0.922133
A0A3B5ZZW2	K7:W7	TRUE	0.0404278	0.0388214	2.01237	0.9914	-1.02097
A0A3B6RMC5	K7:W7	TRUE	0.0404278	0.00156743	-0.2001	-1.226	-1.0259
A0A3B6JDJ0	K7:W7	TRUE	0.0404278	0.0233077	2.11927	1.05927	-1.06
A0A3B6R9L3	K7:W7	TRUE	0.0404278	2.90727e-05	1.60617	0.511067	-1.0951
A0A3B6KCF5	K7:W7	TRUE	0.0404278	0.00795745	1.45913	0.351033	-1.1081
A0A3B6BYE7	K7:W7	TRUE	0.0404278	0.00390193	0.2217	-0.907467	-1.12917
A0A3B6ECD1	K7:W7	TRUE	0.0404278	7.12395e-06	1.15103	-0.0022	-1.15323
A0A3B6TY76	K7:W7	TRUE	0.0404278	0.0070515	0.886633	-0.340767	-1.2274
A0A7H4LPM2	K7:W7	TRUE	0.0404278	0.000733897	1.20763	-0.0405667	-1.2482
A0A3B6A087	K7:W7	TRUE	0.0404278	3.82606e-05	3.6294	2.36937	-1.26003
A0A3B6CF55	K7:W7	TRUE	0.0404278	0.000110541	0.2708	-0.997767	-1.26857
A0A3B6SLS5	K7:W7	TRUE	0.0404278	0.000716584	0.617633	-0.659133	-1.27677
A0A3B6B3X9	K7:W7	TRUE	0.0404278	0.00505965	-0.9559	-2.24363	-1.28773
A0A3B6NIS3	K7:W7	TRUE	0.0404278	0.000649669	1.23083	-0.115333	-1.34617
A0A3B6B8S2	K7:W7	TRUE	0.0404278	1.94568e-05	3.3936	1.8834	-1.5102
A0A3B6SQU7	K7:W7	TRUE	0.0404278	7.32351e-05	0.697467	-1.0142	-1.71167
A0A3B6SP24	K7:W7	TRUE	0.0404278	2.50831e-06	1.42067	-0.544633	-1.9653
A0A3B6ARQ4	K7:W7	TRUE	0.0404278	0.00272194	-0.1344	-2.1063	-1.9719
A0A3B6I5M0	K7:W7	TRUE	0.0404278	0.00341181	2.79953	0.7096	-2.08993
A0A3B6QC63	K7:W7	TRUE	0.0404278	4.92037e-05	0.810867	-1.42067	-2.23153
A0A3B6RB62	K7:W7	TRUE	0.0404278	0.000637247	5.38993	3.07237	-2.31757
A0A3B5ZMT2	K7:W7	TRUE	0.0404278	0.00182671	3.31733	-1.3738	-4.69113
