# Supplementary material for: Transcriptome and Proteome Co-Profiling Offers an Understanding of Pre-Harvest Sprouting (PHS) Molecular Mechanisms in Wheat (Triticum aestivum)
Source: Plants (Basel). 2022 Oct 22;11(21):2807. doi: 10.3390/plants11212807 (PMC9657071; doi:10.3390/plants11212807)
Supplement: Supplementary file 1 [file plants-11-02807-s001.zip › supplementaryinformation/Supplementary table S5.xlsx]

## Sheet: ALL DEP_K0 vs K7
protein	comparison	True	Levene_P	ttest_P	Class1	Class2	Difference
A0A3B6KMM5	KO:K7	TRUE	0.0404278	2.46084e-06	-2.46103	-0.123967	2.33707
A0A3B5ZMV0	KO:K7	TRUE	0.0404278	8.71836e-06	-2.6334	0.678467	3.31187
A0A3B5Y5E3	KO:K7	TRUE	0.0404278	9.1683e-06	-2.40707	0.332567	2.73963
W5AY74	KO:K7	TRUE	0.0404278	9.47856e-06	-1.6743	0.535367	2.20967
A0A3B6KJH0	KO:K7	TRUE	0.0404278	9.84783e-06	0.533133	-0.991433	-1.52457
A0A3B6NX30	KO:K7	TRUE	0.0404278	1.77508e-05	-1.274	0.200133	1.47413
A0A3B6ECW9	KO:K7	TRUE	0.0404278	2.10497e-05	-3.87027	-0.323	3.54727
A0A3B6QC63	KO:K7	TRUE	0.0404278	2.11165e-05	-3.03523	0.878633	3.91387
A0A3B6EAV0	KO:K7	TRUE	0.0404278	2.16978e-05	0.553333	-0.3748	-0.928133
A0A3B6NQS5	KO:K7	TRUE	0.0404278	2.53516e-05	-2.04293	0.2534	2.29633
A0A3B5Z0D1	KO:K7	TRUE	0.0404278	3.10434e-05	-1.14743	0.245967	1.3934
A0A3B6JDS9	KO:K7	TRUE	0.0404278	3.46659e-05	-0.9459	0.312767	1.25867
A0A3B6JHJ7	KO:K7	TRUE	0.0404278	3.82765e-05	-2.11657	0.3785	2.49507
A0A3B5Z3G6	KO:K7	TRUE	0.0404278	3.9493e-05	-2.87783	0.607267	3.4851
A0A3B6RDA7	KO:K7	TRUE	0.0404278	4.39554e-05	-4.13713	0.1326	4.26973
A0A3B6TRH0	KO:K7	TRUE	0.0404278	4.9626e-05	0.366733	-0.955667	-1.3224
A0A3B6JL62	KO:K7	TRUE	0.0404278	5.2559e-05	-2.2581	-0.1467	2.1114
A0A3B5ZVX4	KO:K7	TRUE	0.0404278	5.68889e-05	-1.8297	0.234433	2.06413
W5B8D6	KO:K7	TRUE	0.0404278	6.00707e-05	-2.20713	0.508267	2.7154
A0A3B6HTI0	KO:K7	TRUE	0.0404278	6.14158e-05	-1.8722	0.0572333	1.92943
A0A3B5Y8J7	KO:K7	TRUE	0.0404278	6.21938e-05	-2.72437	0.776267	3.50063
A0A3B6C680	KO:K7	TRUE	0.0404278	6.56189e-05	1.10507	-0.469933	-1.575
A0A3B6RDM2	KO:K7	TRUE	0.0404278	7.04444e-05	-2.5296	0.418	2.9476
W5D5Z6	KO:K7	TRUE	0.0404278	7.30263e-05	-2.1803	0.1679	2.3482
A0A3B6SCG1	KO:K7	TRUE	0.0404278	7.5044e-05	0.6508	-0.189633	-0.840433
A0A3B6KQL2	KO:K7	TRUE	0.0404278	9.06865e-05	-1.5598	0.377	1.9368
A0A3B6B3B0	KO:K7	TRUE	0.0404278	9.33615e-05	-1.18653	0.0830667	1.2696
A0A3B6C126	KO:K7	TRUE	0.0404278	0.000106013	-1.0087	0.332067	1.34077
A0A3B6B862	KO:K7	TRUE	0.0404278	0.000111326	1.11837	-0.643433	-1.7618
A0A3B6B5W8	KO:K7	TRUE	0.0404278	0.0001162	-2.7163	0.283167	2.99947
A0A3B6LSE7	KO:K7	TRUE	0.0404278	0.000117729	-1.8516	0.657333	2.50893
A0A0C4BIT2	KO:K7	TRUE	0.0404278	0.000135489	0.908967	-0.621667	-1.53063
A0A3B6MJJ3	KO:K7	TRUE	0.0404278	0.000137124	-1.24467	0.658	1.90267
A0A3B5Y2X5	KO:K7	TRUE	0.0404278	0.000137504	-1.4087	0.433667	1.84237
A0A3B6TPI1	KO:K7	TRUE	0.0404278	0.000138198	-1.87347	-0.0342	1.83927
A0A3B6A0K5	KO:K7	TRUE	0.0404278	0.000151629	-2.62273	0.4029	3.02563
A0A3B6TZD9	KO:K7	TRUE	0.0404278	0.000153865	-1.032	-0.4076	0.6244
A0A3B6TB89	KO:K7	TRUE	0.0404278	0.000175693	-1.1322	-0.0472	1.085
A0A3B6RA72	KO:K7	TRUE	0.0404278	0.000178432	1.2184	-0.3967	-1.6151
A0A3B6MQ77	KO:K7	TRUE	0.0404278	0.000179917	-0.8312	0.265133	1.09633
A0A3B6GVJ6	KO:K7	TRUE	0.0404278	0.000180586	-2.63097	0.6128	3.24377
W5AY52	KO:K7	TRUE	0.0404278	0.000198945	1.85233	-3.3364	-5.18873
A0A3B5ZYX1	KO:K7	TRUE	0.0404278	0.000206564	-0.736767	-0.120967	0.6158
A0A3B5Z2Q8	KO:K7	TRUE	0.0404278	0.00020971	-1.74387	0.353233	2.0971
A0A3B6LFE7	KO:K7	TRUE	0.0404278	0.000214071	-2.0314	0.3857	2.4171
A0A3B6TC30	KO:K7	TRUE	0.0404278	0.000217583	-2.93337	-0.0519	2.88147
A0A3B6LFH5	KO:K7	TRUE	0.0404278	0.0002524	-1.69833	0.0225667	1.7209
A0A3B6I4R9	KO:K7	TRUE	0.0404278	0.000269065	1.05207	-0.625667	-1.67773
A0A3B5ZQA1	KO:K7	TRUE	0.0404278	0.00027499	-3.53477	0.3048	3.83957
W5AFW9	KO:K7	TRUE	0.0404278	0.000279489	-1.16567	0.432	1.59767
A0A3B5ZPJ2	KO:K7	TRUE	0.0404278	0.000286339	0.5869	-0.759	-1.3459
A0A3B6EFK5	KO:K7	TRUE	0.0404278	0.000310276	-1.5818	0.2868	1.8686
A0A3B6KFB8	KO:K7	TRUE	0.0404278	0.000315117	-0.6783	0.139667	0.817967
A0A3B6TGE4	KO:K7	TRUE	0.0404278	0.000330161	1.07003	-0.154567	-1.2246
A0A3B6MQK1	KO:K7	TRUE	0.0404278	0.000340712	-0.5168	0.765667	1.28247
A0A1D5ZL98	KO:K7	TRUE	0.0404278	0.000352475	-2.5365	-0.0498	2.4867
A0A1D6CXF2	KO:K7	TRUE	0.0404278	0.000363187	-1.8674	-0.317833	1.54957
A0A0H4MAT1	KO:K7	TRUE	0.0404278	0.000372149	-1.25673	-0.2055	1.05123
A0A3B6TMP4	KO:K7	TRUE	0.0404278	0.000382251	0.9243	-1.1793	-2.1036
A0A3B6QDG4	KO:K7	TRUE	0.0404278	0.000394811	0.9716	-0.333967	-1.30557
A0A3B5Y550	KO:K7	TRUE	0.0404278	0.00039581	-1.89693	0.562467	2.4594
A0A3B5Y269	KO:K7	TRUE	0.0404278	0.000400139	-1.82993	0.483233	2.31317
A0A3B6AYU7	KO:K7	TRUE	0.0404278	0.000406037	0.8635	-0.581533	-1.44503
A0A3B6HW41	KO:K7	TRUE	0.0404278	0.000425571	-1.2208	-0.348933	0.871867
A0A3B5YXU6	KO:K7	TRUE	0.0404278	0.000442048	-2.91333	-0.1934	2.71993
A0A3B6HRX1	KO:K7	TRUE	0.0404278	0.000474558	-2.57617	-0.479533	2.09663
A0A1D5UXN7	KO:K7	TRUE	0.0404278	0.000480427	-1.17173	0.255667	1.4274
A0A3B5XZW7	KO:K7	TRUE	0.0404278	0.000481339	0.7331	-0.633433	-1.36653
A0A3B6JRQ6	KO:K7	TRUE	0.0404278	0.000482551	1.3826	-0.2763	-1.6589
A0A3B6RNB6	KO:K7	TRUE	0.0404278	0.000494278	1.09617	-0.286133	-1.3823
A0A3B6PQ00	KO:K7	TRUE	0.0404278	0.000504981	1.20137	-0.3961	-1.59747
O80370	KO:K7	TRUE	0.0404278	0.000510801	1.28583	-0.4361	-1.72193
A0A3B6LM04	KO:K7	TRUE	0.0404278	0.000521258	-1.02727	-0.2012	0.826067
A0A3B6SQU7	KO:K7	TRUE	0.0404278	0.000529357	-0.1662	0.775767	0.941967
A0A3B6A087	KO:K7	TRUE	0.0404278	0.000535257	-1.1589	1.0465	2.2054
A0A3B5Y2E9	KO:K7	TRUE	0.0404278	0.000535879	0.983	-0.0361667	-1.01917
A0A3B6RAZ3	KO:K7	TRUE	0.0404278	0.00053665	0.892667	-0.571133	-1.4638
A0A3B6KS94	KO:K7	TRUE	0.0404278	0.000554394	1.5762	-0.427933	-2.00413
A0A3B6MQG8	KO:K7	TRUE	0.0404278	0.000557014	-0.194567	-1.38257	-1.188
A0A3B6KP61	KO:K7	TRUE	0.0404278	0.000558809	0.5237	-0.486133	-1.00983
A0A3B6SRR2	KO:K7	TRUE	0.0404278	0.000561508	1.4787	-0.258	-1.7367
A0A3B6JCR8	KO:K7	TRUE	0.0404278	0.000564553	1.17497	-0.7081	-1.88307
A0A3B6MYZ0	KO:K7	TRUE	0.0404278	0.000565028	-0.581433	0.152133	0.733567
A0A3B6KRA4	KO:K7	TRUE	0.0404278	0.00058261	-1.15497	0.2656	1.42057
A0A3B6ECL2	KO:K7	TRUE	0.0404278	0.000599701	0.3378	-0.555467	-0.893267
A0A3B6RSU4	KO:K7	TRUE	0.0404278	0.000610701	-0.987933	-0.0491667	0.938767
A0A3B6TL27	KO:K7	TRUE	0.0404278	0.000615668	-2.08087	0.3705	2.45137
A0A3B5Y3X9	KO:K7	TRUE	0.0404278	0.000621866	-1.12303	0.211833	1.33487
A0A3B6FTP5	KO:K7	TRUE	0.0404278	0.000635599	-0.407167	0.3091	0.716267
I3NM41	KO:K7	TRUE	0.0404278	0.000655947	-1.19483	0.0947333	1.28957
P29557	KO:K7	TRUE	0.0404278	0.000680456	-0.523833	0.330533	0.854367
A0A3B6C571	KO:K7	TRUE	0.0404278	0.000682408	-1.11043	0.207767	1.3182
Q5S1S6	KO:K7	TRUE	0.0404278	0.000689531	1.60423	-1.9336	-3.53783
A7UME2	KO:K7	TRUE	0.0404278	0.000692953	-1.41787	0.1309	1.54877
W5EH87	KO:K7	TRUE	0.0404278	0.000710723	1.195	-0.4435	-1.6385
W5B7W5	KO:K7	TRUE	0.0404278	0.00071536	-2.15487	-0.1012	2.05367
A0A3B6MJX3	KO:K7	TRUE	0.0404278	0.000722219	-1.64233	-0.3362	1.30613
A0A0C4BJE5	KO:K7	TRUE	0.0404278	0.000725566	1.59973	-0.4689	-2.06863
A0A3B6JLI9	KO:K7	TRUE	0.0404278	0.000758964	-0.716533	0.391467	1.108
A0A3B6NTD5	KO:K7	TRUE	0.0404278	0.000763615	1.20837	-0.606133	-1.8145
A0A3B6HPE1	KO:K7	TRUE	0.0404278	0.000763944	-1.56957	0.345167	1.91473
Q9SBB7	KO:K7	TRUE	0.0404278	0.000768947	-0.428333	-1.26023	-0.8319
A0A3B6LVS3	KO:K7	TRUE	0.0404278	0.000775508	-1.0843	-0.108833	0.975467
A0A3B6MQN2	KO:K7	TRUE	0.0404278	0.000815842	-1.1688	0.3162	1.485
A0A3B5ZUD6	KO:K7	TRUE	0.0404278	0.000832098	1.36033	-1.62153	-2.98187
A0A3B6R9L3	KO:K7	TRUE	0.0404278	0.000844292	0.639833	-0.105667	-0.7455
A0A3B6SJ58	KO:K7	TRUE	0.0404278	0.000850806	0.458233	-0.136933	-0.595167
A0A140KPV0	KO:K7	TRUE	0.0404278	0.00092218	0.400533	-0.420333	-0.820867
A0A3B6IP07	KO:K7	TRUE	0.0404278	0.000927928	0.965767	0.1624	-0.803367
A0A024CKY0	KO:K7	TRUE	0.0404278	0.000940479	-2.08957	-0.0154667	2.0741
A0A3B6HX62	KO:K7	TRUE	0.0404278	0.00094862	0.816167	-0.1017	-0.917867
A0A3B6ISW5	KO:K7	TRUE	0.0404278	0.00095123	-2.26833	0.324067	2.5924
A0A3B6R8P8	KO:K7	TRUE	0.0404278	0.000980464	-1.9378	0.528733	2.46653
A0A3B6JKP7	KO:K7	TRUE	0.0404278	0.000985409	0.0637	-1.19547	-1.25917
A0A3B6ITU0	KO:K7	TRUE	0.0404278	0.00101028	-1.41557	-0.321333	1.09423
A0A3B6I4M8	KO:K7	TRUE	0.0404278	0.00102425	-1.5705	0.0215	1.592
A0A3B6DIS9	KO:K7	TRUE	0.0404278	0.00106209	-0.9366	0.195033	1.13163
Q9ST57	KO:K7	TRUE	0.0404278	0.00106638	-0.673567	0.992967	1.66653
A0A3B6PNM7	KO:K7	TRUE	0.0404278	0.00107512	0.6165	-0.164133	-0.780633
A0A3B6RCI6	KO:K7	TRUE	0.0404278	0.0011257	-0.678867	0.0826333	0.7615
W5E476	KO:K7	TRUE	0.0404278	0.00114412	0.434467	-0.274267	-0.708733
A0A3B6AZF5	KO:K7	TRUE	0.0404278	0.00115576	-0.817133	-0.0900667	0.727067
A0A3B5ZZP8	KO:K7	TRUE	0.0404278	0.001198	-1.3953	0.201933	1.59723
A0A3B6LGL7	KO:K7	TRUE	0.0404278	0.00126935	-0.984767	0.272467	1.25723
D3K1B4	KO:K7	TRUE	0.0404278	0.00129477	0.813233	-0.4489	-1.26213
A0A3B5XU15	KO:K7	TRUE	0.0404278	0.00138221	-0.968533	0.5497	1.51823
A0A3B5YUP3	KO:K7	TRUE	0.0404278	0.00139401	-0.3915	0.308433	0.699933
A0A3B6LY00	KO:K7	TRUE	0.0404278	0.00141904	-0.356367	0.2373	0.593667
A0A3B6NKB6	KO:K7	TRUE	0.0404278	0.00143171	0.329167	-0.2756	-0.604767
W5DZS4	KO:K7	TRUE	0.0404278	0.00144269	0.975	-0.2131	-1.1881
A0A3B6JLF7	KO:K7	TRUE	0.0404278	0.00145004	-1.75243	0.0153	1.76773
A0A3B6B0K8	KO:K7	TRUE	0.0404278	0.00145259	-3.93823	-0.556233	3.382
A0A3B5ZPT5	KO:K7	TRUE	0.0404278	0.00146901	0.280767	-0.5633	-0.844067
O21360	KO:K7	TRUE	0.0404278	0.00150211	0.6034	-0.5503	-1.1537
A0A3B6GSZ4	KO:K7	TRUE	0.0404278	0.00157723	-1.00213	0.228833	1.23097
A0A3B6PMH4	KO:K7	TRUE	0.0404278	0.00157927	0.773367	-0.158633	-0.932
A0A3B6DAQ7	KO:K7	TRUE	0.0404278	0.00158657	-1.4488	-0.0262	1.4226
A0A3B6GVC0	KO:K7	TRUE	0.0404278	0.00162166	-1.28357	0.127333	1.4109
A0A3B6MKW8	KO:K7	TRUE	0.0404278	0.00162311	-1.8686	-0.176733	1.69187
A0A3B6B5J2	KO:K7	TRUE	0.0404278	0.00162378	-0.1292	-1.03403	-0.904833
A0A3B5XVL2	KO:K7	TRUE	0.0404278	0.00169317	-0.844133	-0.103633	0.7405
V5M0W9	KO:K7	TRUE	0.0404278	0.00169323	0.460933	-1.70423	-2.16517
A0A3B6ASQ9	KO:K7	TRUE	0.0404278	0.00173875	-1.05867	0.426533	1.4852
A0A3B6MTS8	KO:K7	TRUE	0.0404278	0.00176691	-0.841333	-0.0232333	0.8181
A0A3B6KAC6	KO:K7	TRUE	0.0404278	0.00176997	0.931033	-0.151867	-1.0829
A0A3B6QEH8	KO:K7	TRUE	0.0404278	0.00178591	0.777333	-0.166633	-0.943967
W5D653	KO:K7	TRUE	0.0404278	0.00183882	0.668133	0.0769	-0.591233
A0A3B6NVH1	KO:K7	TRUE	0.0404278	0.00184076	-1.0216	0.0755333	1.09713
A0A3B6SNK2	KO:K7	TRUE	0.0404278	0.00187322	-0.680233	0.133567	0.8138
A0A3B6JL06	KO:K7	TRUE	0.0404278	0.00193133	-2.7482	0.4901	3.2383
A0A3B6TR54	KO:K7	TRUE	0.0404278	0.0019703	1.04083	-0.152	-1.19283
A0A3B6RHJ2	KO:K7	TRUE	0.0404278	0.00204853	-0.424033	0.383133	0.807167
A0A3B6MV02	KO:K7	TRUE	0.0404278	0.00205065	-0.689967	0.0411667	0.731133
A0A341WW92	KO:K7	TRUE	0.0404278	0.00209204	-1.00193	0.2902	1.29213
A0A3B6CFS9	KO:K7	TRUE	0.0404278	0.0021271	-1.1538	0.3082	1.462
Q0Q5D9	KO:K7	TRUE	0.0404278	0.00212797	-1.24457	0.5087	1.75327
A0A3B6I1J0	KO:K7	TRUE	0.0404278	0.0021945	0.8024	0.0351667	-0.767233
Q4W6G2	KO:K7	TRUE	0.0404278	0.00229484	0.0368	1.0188	0.982
W5CHL9	KO:K7	TRUE	0.0404278	0.00235586	0.434233	-0.232333	-0.666567
W5BT22	KO:K7	TRUE	0.0404278	0.00238775	1.0059	-0.0756333	-1.08153
A0A3B6HZN8	KO:K7	TRUE	0.0404278	0.00244294	-2.43833	0.0713667	2.5097
A0A077RUC1	KO:K7	TRUE	0.0404278	0.00244513	0.303867	-0.4424	-0.746267
C7C4X0	KO:K7	TRUE	0.0404278	0.00245469	0.409467	-0.209767	-0.619233
A0A3B6NPC1	KO:K7	TRUE	0.0404278	0.0025309	0.858267	-0.103333	-0.9616
A0A1B5GE57	KO:K7	TRUE	0.0404278	0.00253117	-0.9775	-0.0815667	0.895933
A0A1D5UL37	KO:K7	TRUE	0.0404278	0.00261586	0.540467	-0.315167	-0.855633
A0A1D6BQY9	KO:K7	TRUE	0.0404278	0.00263388	0.841067	-0.0370333	-0.8781
A0A077RXM8	KO:K7	TRUE	0.0404278	0.00274216	0.176867	-0.413633	-0.5905
A0A3B6GTZ4	KO:K7	TRUE	0.0404278	0.00282748	0.527767	-0.7212	-1.24897
A0A3B6PKK3	KO:K7	TRUE	0.0404278	0.00286604	0.502433	-0.215433	-0.717867
A0A3B5YSX9	KO:K7	TRUE	0.0404278	0.00289549	0.369733	-0.2896	-0.659333
A0A3B6MRL7	KO:K7	TRUE	0.0404278	0.00290765	-0.912	-0.199167	0.712833
D9ZLW0	KO:K7	TRUE	0.0404278	0.00293336	-2.00727	-0.084	1.92327
A0A3B6RBW9	KO:K7	TRUE	0.0404278	0.00299827	0.679733	-0.652467	-1.3322
A0A3B6HQA9	KO:K7	TRUE	0.0404278	0.00304019	-2.94563	0.0268	2.97243
A0A3B6IR47	KO:K7	TRUE	0.0404278	0.00306888	0.9129	-0.1863	-1.0992
W5ERE6	KO:K7	TRUE	0.0404278	0.003135	0.579767	-0.0632667	-0.643033
A0A3B6THF8	KO:K7	TRUE	0.0404278	0.00316821	2.2232	-1.36783	-3.59103
W5GWI9	KO:K7	TRUE	0.0404278	0.003229	0.6673	-0.0112667	-0.678567
A0A3B6JGR6	KO:K7	TRUE	0.0404278	0.00323351	0.422	-0.295567	-0.717567
A0A3B6SHQ4	KO:K7	TRUE	0.0404278	0.0033382	1.68297	-1.43223	-3.1152
A0A3B6EII0	KO:K7	TRUE	0.0404278	0.00348377	-2.93067	0.215733	3.1464
A0A3B6IQY2	KO:K7	TRUE	0.0404278	0.00350306	-1.6432	0.111833	1.75503
A0A3B6HRZ3	KO:K7	TRUE	0.0404278	0.00351669	0.886867	-0.1665	-1.05337
A0A3B5ZZW2	KO:K7	TRUE	0.0404278	0.00351916	-0.7116	0.615967	1.32757
A0A3B6RBU0	KO:K7	TRUE	0.0404278	0.0036339	0.373967	-0.2237	-0.597667
A0A3B6AYW9	KO:K7	TRUE	0.0404278	0.00368582	-0.6002	0.114433	0.714633
A0A3B6RT93	KO:K7	TRUE	0.0404278	0.00378873	0.784867	-0.303067	-1.08793
A0A3B6LLH7	KO:K7	TRUE	0.0404278	0.00381483	-1.6217	0.511867	2.13357
Q8RW00	KO:K7	TRUE	0.0404278	0.00382426	0.874233	-0.417067	-1.2913
A0A3B6QB34	KO:K7	TRUE	0.0404278	0.00383126	-0.748133	0.312167	1.0603
A0A3B6N282	KO:K7	TRUE	0.0404278	0.00388046	-0.751933	0.0345667	0.7865
A0A3B6SAG6	KO:K7	TRUE	0.0404278	0.00389057	-0.823833	-0.0618667	0.761967
A0A3B6EUA2	KO:K7	TRUE	0.0404278	0.00392054	1.03177	-0.1209	-1.15267
A0A3B6MVI8	KO:K7	TRUE	0.0404278	0.00406055	-1.76627	-0.428733	1.33753
A0A3B5XYS8	KO:K7	TRUE	0.0404278	0.00406727	-0.792933	-0.179833	0.6131
A0A341Z8D2	KO:K7	TRUE	0.0404278	0.00410905	0.297233	-0.3235	-0.620733
A0A3B6C1V4	KO:K7	TRUE	0.0404278	0.00411804	0.535967	-0.147833	-0.6838
A0A3B6KRY8	KO:K7	TRUE	0.0404278	0.00417168	0.612433	-0.5846	-1.19703
A0A3B6I1I5	KO:K7	TRUE	0.0404278	0.0041968	-0.969433	0.377933	1.34737
P07747	KO:K7	TRUE	0.0404278	0.00419713	0.6307	-0.0619667	-0.692667
A0A3B5ZXC0	KO:K7	TRUE	0.0404278	0.00422133	1.21433	-0.424833	-1.63917
A0A3B6TBL1	KO:K7	TRUE	0.0404278	0.00453051	-1.2485	0.0185667	1.26707
A0A3B6HVT4	KO:K7	TRUE	0.0404278	0.00467577	-0.9827	0.0661	1.0488
A0A3B6ILB5	KO:K7	TRUE	0.0404278	0.0046938	0.592433	-0.442133	-1.03457
A0A3B6PIR8	KO:K7	TRUE	0.0404278	0.0047597	0.4973	-0.610233	-1.10753
A0A3B5XV85	KO:K7	TRUE	0.0404278	0.00476535	0.474667	-0.261133	-0.7358
W5CTD4	KO:K7	TRUE	0.0404278	0.00478896	0.634333	-0.492833	-1.12717
A0A3B5ZMT2	KO:K7	TRUE	0.0404278	0.0048441	-1.23717	1.24273	2.4799
W5FCE8	KO:K7	TRUE	0.0404278	0.00486075	0.720433	-0.232267	-0.9527
A0A3B6NSS3	KO:K7	TRUE	0.0404278	0.00494319	0.7067	-0.347533	-1.05423
A0A3B6ET26	KO:K7	TRUE	0.0404278	0.00509745	1.01473	0.0118	-1.00293
A0A1D5UXT7	KO:K7	TRUE	0.0404278	0.0053038	-0.911467	0.201567	1.11303
A0A3B6JNS7	KO:K7	TRUE	0.0404278	0.00531282	1.07727	-0.0820333	-1.1593
A0A3B5Y6J8	KO:K7	TRUE	0.0404278	0.00537559	1.1068	0.0877667	-1.01903
A0A3B6JGH7	KO:K7	TRUE	0.0404278	0.00539269	-0.994567	0.0296667	1.02423
W5E6W1	KO:K7	TRUE	0.0404278	0.00541681	-0.977667	0.0262333	1.0039
A0A3B5ZWI4	KO:K7	TRUE	0.0404278	0.00547842	-1.99427	0.0216667	2.01593
Q0Q5D4	KO:K7	TRUE	0.0404278	0.00549885	-0.999433	0.183	1.18243
B2B9T8	KO:K7	TRUE	0.0404278	0.00551484	0.897467	-0.141233	-1.0387
A0A3B6RIG2	KO:K7	TRUE	0.0404278	0.00556707	0.477067	-0.1866	-0.663667
Q6W8Q2	KO:K7	TRUE	0.0404278	0.00576004	-1.0409	-0.0158667	1.02503
A0A3B6EDY7	KO:K7	TRUE	0.0404278	0.00581208	-0.439767	0.246033	0.6858
A0A3B6CDE3	KO:K7	TRUE	0.0404278	0.0059087	-0.596567	0.0257	0.622267
W5EH10	KO:K7	TRUE	0.0404278	0.00624539	-0.409333	0.675867	1.0852
W5AQ78	KO:K7	TRUE	0.0404278	0.00629294	-0.9408	-0.0930333	0.847767
A0A3B6C3X9	KO:K7	TRUE	0.0404278	0.00631148	0.585167	-0.2814	-0.866567
A0A1D5W940	KO:K7	TRUE	0.0404278	0.00632772	-0.4404	0.3085	0.7489
A0A3B6MZY8	KO:K7	TRUE	0.0404278	0.00662499	-1.46623	-0.0694333	1.3968
A0A3B6S9M7	KO:K7	TRUE	0.0404278	0.00669364	0.757933	-0.181033	-0.938967
A0A1D5WMF1	KO:K7	TRUE	0.0404278	0.00672705	-0.969033	0.1152	1.08423
I6QQ39	KO:K7	TRUE	0.0404278	0.00723967	-4.6181	0.502533	5.12063
Q7X744	KO:K7	TRUE	0.0404278	0.00724569	0.2917	-0.500433	-0.792133
A0A3B5YVJ5	KO:K7	TRUE	0.0404278	0.00724804	0.4879	-0.4096	-0.8975
B2B9U2	KO:K7	TRUE	0.0404278	0.00728526	0.829	-0.0235	-0.8525
A0A3B6C7G7	KO:K7	TRUE	0.0404278	0.00762275	1.09567	-0.307233	-1.4029
W5DVC9	KO:K7	TRUE	0.0404278	0.00762381	0.4075	-0.3524	-0.7599
A0A3B6NXW9	KO:K7	TRUE	0.0404278	0.00767453	0.5082	-0.256467	-0.764667
A0A3B6LQ83	KO:K7	TRUE	0.0404278	0.00780724	1.30443	0.0277667	-1.27667
W5D637	KO:K7	TRUE	0.0404278	0.00793354	-3.96773	-0.9089	3.05883
W5ASA4	KO:K7	TRUE	0.0404278	0.00806848	0.3903	-0.2172	-0.6075
A0A3B6KQ76	KO:K7	TRUE	0.0404278	0.00829805	-0.4734	0.265667	0.739067
A0A3B6GW81	KO:K7	TRUE	0.0404278	0.00842711	-1.03857	-0.0309333	1.00763
A0A3B6MZQ3	KO:K7	TRUE	0.0404278	0.00899707	-0.5728	0.0739667	0.646767
A0A3B6A3D9	KO:K7	TRUE	0.0404278	0.00918726	0.459	-0.4695	-0.9285
Q70AJ1	KO:K7	TRUE	0.0404278	0.00925244	0.657467	-0.233267	-0.890733
A0A3B6KRD0	KO:K7	TRUE	0.0404278	0.00946247	0.598967	-0.334633	-0.9336
A0A3B6R7B8	KO:K7	TRUE	0.0404278	0.00956381	-1.3098	-0.188533	1.12127
A0A3B6LUH0	KO:K7	TRUE	0.0404278	0.00963973	0.4683	-0.303567	-0.771867
A0A3B6S9D0	KO:K7	TRUE	0.0404278	0.00980278	1.18397	-0.0744	-1.25837
A0A3B6HR26	KO:K7	TRUE	0.0404278	0.0101946	-1.23403	0.2148	1.44883
A0A3B6DCS5	KO:K7	TRUE	0.0404278	0.0102416	-0.584967	0.3462	0.931167
A0A1D5ZQU3	KO:K7	TRUE	0.0404278	0.0106675	0.487	-0.170733	-0.657733
A0A3B6KPR6	KO:K7	TRUE	0.0404278	0.0107559	1.53583	-0.385667	-1.9215
A0A3B6HYZ8	KO:K7	TRUE	0.0404278	0.0109723	0.7288	-0.0955667	-0.824367
A0A3B6PG25	KO:K7	TRUE	0.0404278	0.0115556	-0.848333	0.2896	1.13793
A0A3B6SE15	KO:K7	TRUE	0.0404278	0.0119233	-0.673733	0.103233	0.776967
A0A3B6MIQ1	KO:K7	TRUE	0.0404278	0.0120537	-1.15423	0.6636	1.81783
A0A3B6ELF5	KO:K7	TRUE	0.0404278	0.0121744	-1.96183	0.00363333	1.96547
A0A3B6PT84	KO:K7	TRUE	0.0404278	0.0122036	-2.63227	-1.22333	1.40893
A0A3B6I218	KO:K7	TRUE	0.0404278	0.012223	-0.568333	0.318533	0.886867
A0A3B5YSY9	KO:K7	TRUE	0.0404278	0.0122733	-0.0227333	-0.6399	-0.617167
A0A3B6JL78	KO:K7	TRUE	0.0404278	0.012299	1.3879	-0.277667	-1.66557
A0A3B6SMV6	KO:K7	TRUE	0.0404278	0.0123559	-0.908667	0.0305667	0.939233
A0A481S2H0	KO:K7	TRUE	0.0404278	0.0123561	-0.686	0.628	1.314
W5H631	KO:K7	TRUE	0.0404278	0.0125745	-0.292633	0.422833	0.715467
A0A1D5UU14	KO:K7	TRUE	0.0404278	0.0126604	-1.26337	0.171	1.43437
A0A3B6TY76	KO:K7	TRUE	0.0404278	0.0126909	-0.634533	0.3463	0.980833
A0A3B5YTF2	KO:K7	TRUE	0.0404278	0.014065	-1.00453	-0.156867	0.847667
W5EUY8	KO:K7	TRUE	0.0404278	0.0141152	0.633267	-0.0173667	-0.650633
A0A3B6RA44	KO:K7	TRUE	0.0404278	0.0141875	0.5782	-0.0416333	-0.619833
A0A3B6FG58	KO:K7	TRUE	0.0404278	0.0142133	0.896	-0.0982	-0.9942
A0A3B6ISM7	KO:K7	TRUE	0.0404278	0.014596	-0.8955	-0.2486	0.6469
W5C851	KO:K7	TRUE	0.0404278	0.0146777	0.453	-0.5073	-0.9603
A0A3B6PUE5	KO:K7	TRUE	0.0404278	0.0156471	-0.8666	-0.242567	0.624033
P81713	KO:K7	TRUE	0.0404278	0.0158635	-1.2732	0.2013	1.4745
Q9ZR70	KO:K7	TRUE	0.0404278	0.016708	-0.888533	-0.00943333	0.8791
Q8H0K8	KO:K7	TRUE	0.0404278	0.0167394	-0.553367	0.286467	0.839833
A0A3B6U062	KO:K7	TRUE	0.0404278	0.0171973	0.739467	-0.4557	-1.19517
A0A3B6I0W4	KO:K7	TRUE	0.0404278	0.0173955	-1.02703	-0.194733	0.8323
Q9ST58	KO:K7	TRUE	0.0404278	0.0181919	-0.3787	0.322233	0.700933
B7U6L5	KO:K7	TRUE	0.0404278	0.0184967	-1.28487	0.336733	1.6216
A0A3B6KKC0	KO:K7	TRUE	0.0404278	0.0189987	-1.03727	0.335067	1.37233
A0A3B6LIF4	KO:K7	TRUE	0.0404278	0.0190084	0.561367	-0.1907	-0.752067
A0A3B5ZYK6	KO:K7	TRUE	0.0404278	0.0190122	-0.803167	0.351033	1.1542
A0A3B6EM13	KO:K7	TRUE	0.0404278	0.0190568	-0.457967	0.127467	0.585433
A0A1D5SB94	KO:K7	TRUE	0.0404278	0.019091	-1.25423	0.0924333	1.34667
A0A3B5YSJ2	KO:K7	TRUE	0.0404278	0.0192912	0.00533333	-0.814867	-0.8202
F4Y594	KO:K7	TRUE	0.0404278	0.019747	0.745733	-0.725167	-1.4709
W5H014	KO:K7	TRUE	0.0404278	0.0200557	0.584833	-0.196967	-0.7818
A0A3B6NN66	KO:K7	TRUE	0.0404278	0.0209972	-0.634633	0.1884	0.823033
A0A3B6PI06	KO:K7	TRUE	0.0404278	0.0211802	-0.430933	0.2307	0.661633
A0A3B6CB61	KO:K7	TRUE	0.0404278	0.0215214	0.515067	-0.2566	-0.771667
A0A3B6THI2	KO:K7	TRUE	0.0404278	0.0219906	0.612533	-0.305333	-0.917867
W5D322	KO:K7	TRUE	0.0404278	0.0221597	-0.116367	0.539333	0.6557
A0A1D5S072	KO:K7	TRUE	0.0404278	0.0221976	0.491867	-0.267333	-0.7592
A0A077RW06	KO:K7	TRUE	0.0404278	0.0224993	-1.4445	0.132467	1.57697
A0A3B6KCF5	KO:K7	TRUE	0.0404278	0.0230699	1.08087	-0.574333	-1.6552
A0A3B6KNF4	KO:K7	TRUE	0.0404278	0.0233174	-1.67677	0.2159	1.89267
A0A3B6RB62	KO:K7	TRUE	0.0404278	0.0242081	-0.401533	0.699733	1.10127
A0A3B5ZYU5	KO:K7	TRUE	0.0404278	0.0248959	0.419567	-0.218733	-0.6383
A0A3B6LUV8	KO:K7	TRUE	0.0404278	0.025239	-1.17597	-0.1296	1.04637
A0A3B6NXJ3	KO:K7	TRUE	0.0404278	0.0257397	1.01683	0.0975	-0.919333
A0A3B6KKN8	KO:K7	TRUE	0.0404278	0.0259659	-0.727133	0.1926	0.919733
A0A3B6HTK9	KO:K7	TRUE	0.0404278	0.0260294	-1.1144	0.290233	1.40463
A0A3B6JHB6	KO:K7	TRUE	0.0404278	0.0262628	-0.960533	-0.00173333	0.9588
A0A3B5Z0I8	KO:K7	TRUE	0.0404278	0.0266753	-0.394333	0.234	0.628333
A0A3B6B2F0	KO:K7	TRUE	0.0404278	0.0272822	-1.6029	-0.568533	1.03437
A0A3B6ASD8	KO:K7	TRUE	0.0404278	0.0275495	0.1276	-0.576567	-0.704167
A0A3B6C7Y4	KO:K7	TRUE	0.0404278	0.0281927	0.920767	-0.0522667	-0.973033
A0A3B6NLU0	KO:K7	TRUE	0.0404278	0.0282118	-0.737633	0.480133	1.21777
A0A3B6TJ74	KO:K7	TRUE	0.0404278	0.0295591	-0.881433	-0.219567	0.661867
A0A3B6LPM5	KO:K7	TRUE	0.0404278	0.029904	0.445067	-0.2486	-0.693667
A0A077RS73	KO:K7	TRUE	0.0404278	0.0307897	0.987467	0.0247667	-0.9627
A0A3B6C8B8	KO:K7	TRUE	0.0404278	0.0317446	1.2878	-0.115233	-1.40303
A0A3B6NQ47	KO:K7	TRUE	0.0404278	0.0320648	-0.6848	-0.00843333	0.676367
A0A3B6GXX9	KO:K7	TRUE	0.0404278	0.0323466	-0.9963	0.1625	1.1588
A0A3B5XV05	KO:K7	TRUE	0.0404278	0.0326841	0.918033	0.0301	-0.887933
A0A3B6SLF2	KO:K7	TRUE	0.0404278	0.0342013	-0.880833	0.198967	1.0798
A0A1D5UUP9	KO:K7	TRUE	0.0404278	0.0346564	0.0876	0.768	0.6804
A0A3B6CA63	KO:K7	TRUE	0.0404278	0.034721	-1.11527	-0.1175	0.997767
A0A3B6TLM8	KO:K7	TRUE	0.0404278	0.0362582	-0.683533	-0.0976667	0.585867
A0A3B6TN66	KO:K7	TRUE	0.0404278	0.0377744	-0.520367	0.0872333	0.6076
A9UIE4	KO:K7	TRUE	0.0404278	0.038548	0.491133	-0.5077	-0.998833
A0A3B6MSX0	KO:K7	TRUE	0.0404278	0.0390552	0.624867	0.0210667	-0.6038
A0A3B5Y1N4	KO:K7	TRUE	0.0404278	0.0391648	0.4924	-0.140233	-0.632633
A0A3B6AYR2	KO:K7	TRUE	0.0404278	0.0407472	0.887533	-0.216033	-1.10357
A0A1D6D5I2	KO:K7	TRUE	0.0404278	0.0435711	0.654267	-0.0269667	-0.681233
W5DWP7	KO:K7	TRUE	0.0404278	0.0436643	-0.628867	0.0601	0.688967
A0A3B5YPZ7	KO:K7	TRUE	0.0404278	0.0445243	-0.3974	0.340867	0.738267
A0A3B6ER80	KO:K7	TRUE	0.0404278	0.045441	0.5204	-0.1723	-0.6927
A0A3B6NQF0	KO:K7	TRUE	0.0404278	0.0455947	0.506	-0.1289	-0.6349
H9NAV6	KO:K7	TRUE	0.0404278	0.0467332	-0.455167	0.245133	0.7003
A0A3B6TAZ0	KO:K7	TRUE	0.0404278	0.0476025	1.52067	-0.288433	-1.8091
A0A3B6GM56	KO:K7	TRUE	0.0404278	0.0484142	-0.2461	0.4087	0.6548
A0A3B6MV44	KO:K7	TRUE	0.0404278	0.048766	-0.7314	-0.0481333	0.683267

## Sheet: ALL DEP_W0 vs W7
protein	comparison	True	Levene_P	ttest_P	Class1	Class2	Difference
A0A3B5Y5E3	WO:W7	TRUE	0.0404278	2.00964e-07	-2.00973	0.6546	2.66433
A0A3B6MKW8	WO:W7	TRUE	0.0404278	1.5559e-06	-2.28463	0.924233	3.20887
A0A3B6NNT3	WO:W7	TRUE	0.0404278	1.08276e-05	0.8167	-0.2695	-1.0862
A0A3B6B0K8	WO:W7	TRUE	0.0404278	1.31714e-05	-3.8217	1.28027	5.10197
A0A3B6GVJ6	WO:W7	TRUE	0.0404278	1.34513e-05	-2.99083	0.953033	3.94387
A0A3B6EN15	WO:W7	TRUE	0.0404278	1.63421e-05	-1.198	0.604233	1.80223
A0A3B6EII0	WO:W7	TRUE	0.0404278	2.16481e-05	-3.49937	0.4794	3.97877
A0A3B6SEN2	WO:W7	TRUE	0.0404278	2.22418e-05	0.500533	-0.773967	-1.2745
A0A1D5SB94	WO:W7	TRUE	0.0404278	2.70451e-05	-1.67367	0.464133	2.1378
Q5S1S6	WO:W7	TRUE	0.0404278	3.54498e-05	-0.3999	-1.96053	-1.56063
A0A3B6MZQ3	WO:W7	TRUE	0.0404278	3.80416e-05	-1.41903	0.298367	1.7174
A0A3B6JHJ7	WO:W7	TRUE	0.0404278	4.00728e-05	-1.97717	0.735267	2.71243
A0A3B6LIF4	WO:W7	TRUE	0.0404278	5.00447e-05	0.0238	1.14593	1.12213
A0A3B6EFK5	WO:W7	TRUE	0.0404278	5.22558e-05	-1.06017	0.497433	1.5576
A0A3B5Y8J7	WO:W7	TRUE	0.0404278	5.44864e-05	-2.84367	0.765267	3.60893
A0A3B6HTK9	WO:W7	TRUE	0.0404278	6.80824e-05	-1.10847	0.1491	1.25757
A0A3B6B5W8	WO:W7	TRUE	0.0404278	7.0901e-05	-2.83547	1.14487	3.98033
A0A3B5Y550	WO:W7	TRUE	0.0404278	7.41167e-05	-1.93727	0.452467	2.38973
E6Y289	WO:W7	TRUE	0.0404278	7.60602e-05	0.163567	-0.886467	-1.05003
A0A3B6HW41	WO:W7	TRUE	0.0404278	8.55678e-05	-1.32737	0.846533	2.1739
A0A3B5Z3G6	WO:W7	TRUE	0.0404278	8.72888e-05	-2.41107	0.4103	2.82137
A0A3B6KMM5	WO:W7	TRUE	0.0404278	9.212e-05	-1.76643	0.651533	2.41797
A0A3B6HZN8	WO:W7	TRUE	0.0404278	0.000101829	-2.1788	0.223233	2.40203
A0A3B5ZMV0	WO:W7	TRUE	0.0404278	0.00010699	-0.825533	0.617667	1.4432
A0A3B6CB61	WO:W7	TRUE	0.0404278	0.000121072	0.172933	-0.553867	-0.7268
W5AY52	WO:W7	TRUE	0.0404278	0.000122237	-0.320533	-3.72013	-3.3996
A0A3B6JGH7	WO:W7	TRUE	0.0404278	0.000132045	-1.3658	0.702233	2.06803
A0A1D6CXF2	WO:W7	TRUE	0.0404278	0.00014184	-2.13333	0.233267	2.3666
A0A3B6U062	WO:W7	TRUE	0.0404278	0.000157912	0.829767	-0.0566667	-0.886433
W5C851	WO:W7	TRUE	0.0404278	0.000161278	0.6031	-0.390533	-0.993633
A0A3B6KAC6	WO:W7	TRUE	0.0404278	0.000163715	0.492167	-0.6318	-1.12397
D9ZLW0	WO:W7	TRUE	0.0404278	0.000168188	-1.88367	0.542433	2.4261
A0A3B6JLF7	WO:W7	TRUE	0.0404278	0.000169606	-1.0051	0.916867	1.92197
A7UME2	WO:W7	TRUE	0.0404278	0.000178092	-2.01967	0.614033	2.6337
A0A3B6PQ00	WO:W7	TRUE	0.0404278	0.000194023	0.2325	-0.566533	-0.799033
A0A3B5Z2Q8	WO:W7	TRUE	0.0404278	0.000204873	-1.82793	0.447133	2.27507
A0A3B6NQS5	WO:W7	TRUE	0.0404278	0.000210156	-2.21497	0.246267	2.46123
A0A3B6MNW7	WO:W7	TRUE	0.0404278	0.00021619	0.297667	-0.2941	-0.591767
A0A3B6R8P8	WO:W7	TRUE	0.0404278	0.000219488	-1.23533	1.1469	2.38223
O21360	WO:W7	TRUE	0.0404278	0.000227139	0.2402	-0.884767	-1.12497
A0A3B6ASQ9	WO:W7	TRUE	0.0404278	0.000245162	-1.6299	0.5466	2.1765
W5CTD4	WO:W7	TRUE	0.0404278	0.00026166	0.181867	-1.27027	-1.45213
A0A3B6AYU7	WO:W7	TRUE	0.0404278	0.000290704	-0.0681333	-1.17903	-1.1109
Q7X744	WO:W7	TRUE	0.0404278	0.000297679	0.1526	-0.623333	-0.775933
A0A2X0SQF2	WO:W7	TRUE	0.0404278	0.000305116	-0.336333	0.354767	0.6911
V5M0W9	WO:W7	TRUE	0.0404278	0.000332642	0.2368	-1.65223	-1.88903
A0A3B5XV32	WO:W7	TRUE	0.0404278	0.000337232	-1.05263	1.26257	2.3152
A0A3B6JL62	WO:W7	TRUE	0.0404278	0.000363946	-1.92607	0.899067	2.82513
A0A3B6ECW9	WO:W7	TRUE	0.0404278	0.000375303	-3.69533	0.370667	4.066
A0A3B6ELF5	WO:W7	TRUE	0.0404278	0.000377537	-2.51007	-0.0104333	2.49963
A0A1D5UKZ4	WO:W7	TRUE	0.0404278	0.000380698	-2.749	1.13757	3.88657
A0A3B6NWP0	WO:W7	TRUE	0.0404278	0.000386165	1.14113	0.459233	-0.6819
W5B7W5	WO:W7	TRUE	0.0404278	0.000390453	-1.81863	-0.0893	1.72933
A0A3B6LQC6	WO:W7	TRUE	0.0404278	0.000406988	0.4889	-0.1505	-0.6394
A0A3B6SLF2	WO:W7	TRUE	0.0404278	0.00041291	-1.51887	0.287733	1.8066
A0A3B6SJ58	WO:W7	TRUE	0.0404278	0.000418112	0.168	-0.538667	-0.706667
A0A3B6HRX1	WO:W7	TRUE	0.0404278	0.00043717	-2.97987	1.08403	4.0639
A0A3B5Y776	WO:W7	TRUE	0.0404278	0.000452508	0.436833	-0.374567	-0.8114
P29557	WO:W7	TRUE	0.0404278	0.000469012	-0.7382	0.239767	0.977967
A0A3B5Z3Y7	WO:W7	TRUE	0.0404278	0.000503104	0.173433	0.9716	0.798167
A0A3B6CDR8	WO:W7	TRUE	0.0404278	0.000507475	0.280567	-0.386667	-0.667233
A0A3B6IQY2	WO:W7	TRUE	0.0404278	0.000515851	-0.5725	0.385267	0.957767
A0A3B6TC30	WO:W7	TRUE	0.0404278	0.000530211	-3.91423	1.05273	4.96697
A0A3B6RDA7	WO:W7	TRUE	0.0404278	0.000558813	-3.4189	0.645533	4.06443
A0A3B6ITL4	WO:W7	TRUE	0.0404278	0.000572526	0.5035	-0.124133	-0.627633
W5AY74	WO:W7	TRUE	0.0404278	0.000581337	-1.18247	0.3702	1.55267
A0A3B6TJQ9	WO:W7	TRUE	0.0404278	0.000586246	-0.0116667	-0.862267	-0.8506
W5E0K4	WO:W7	TRUE	0.0404278	0.000587123	0.364833	-1.10627	-1.4711
A0A1D5UTZ7	WO:W7	TRUE	0.0404278	0.000601011	-0.3645	0.870033	1.23453
A0A3B6NTD5	WO:W7	TRUE	0.0404278	0.000602033	-0.111567	-0.926967	-0.8154
A0A3B6JL06	WO:W7	TRUE	0.0404278	0.000637503	-2.0064	0.803467	2.80987
C1K737	WO:W7	TRUE	0.0404278	0.000650499	-0.378033	0.8144	1.19243
A0A3B6JKP7	WO:W7	TRUE	0.0404278	0.000687495	0.162967	-1.11903	-1.282
A0A3B6I4M8	WO:W7	TRUE	0.0404278	0.000721899	-1.13813	0.4702	1.60833
A0A3B6S9M7	WO:W7	TRUE	0.0404278	0.000729474	0.528667	-0.412933	-0.9416
A0A3B5ZUD6	WO:W7	TRUE	0.0404278	0.00076085	-0.1042	-1.8082	-1.704
A0A3B6LUH0	WO:W7	TRUE	0.0404278	0.000764837	0.244667	-0.6901	-0.934767
A0A3B6A0K5	WO:W7	TRUE	0.0404278	0.00077373	-1.27137	0.582833	1.8542
A0A3B6RSU4	WO:W7	TRUE	0.0404278	0.000795009	-0.8754	0.102933	0.978333
P07747	WO:W7	TRUE	0.0404278	0.00080885	0.524667	-0.1189	-0.643567
W5D5Z6	WO:W7	TRUE	0.0404278	0.000829593	-0.985267	0.6355	1.62077
A0A3B6IN82	WO:W7	TRUE	0.0404278	0.000852113	-0.625867	0.730133	1.356
A0A3B5Y8Q2	WO:W7	TRUE	0.0404278	0.000881029	0.280867	-0.470567	-0.751433
A0A3B5ZPJ2	WO:W7	TRUE	0.0404278	0.000959032	1.19603	-0.974433	-2.17047
A0A3B6MQ77	WO:W7	TRUE	0.0404278	0.000975944	-0.8663	0.0867333	0.953033
W5D637	WO:W7	TRUE	0.0404278	0.000984361	-3.9118	0.829367	4.74117
A0A3B6PFH8	WO:W7	TRUE	0.0404278	0.000985245	0.5894	-2.18807	-2.77747
Q9ZR34	WO:W7	TRUE	0.0404278	0.00101055	0.418367	-0.3302	-0.748567
A0A3B6LM04	WO:W7	TRUE	0.0404278	0.00106211	-0.565733	0.283033	0.848767
W5AQ78	WO:W7	TRUE	0.0404278	0.00107832	-1.0895	-0.349067	0.740433
A0A3B6QC63	WO:W7	TRUE	0.0404278	0.00109693	-2.93703	-1.375	1.56203
W5EHI0	WO:W7	TRUE	0.0404278	0.00110361	-0.606	0.122067	0.728067
Q00810	WO:W7	TRUE	0.0404278	0.0011064	0.967333	-0.0522667	-1.0196
A0A3B5ZQA1	WO:W7	TRUE	0.0404278	0.00112305	-2.6822	0.4164	3.0986
A0A3B6TMP4	WO:W7	TRUE	0.0404278	0.00117492	-0.0201	-1.3248	-1.3047
A0A3B6ISW5	WO:W7	TRUE	0.0404278	0.00119789	-2.01757	0.6026	2.62017
A0A3B6HMP8	WO:W7	TRUE	0.0404278	0.00127659	0.2755	-0.576733	-0.852233
A0A3B6LT59	WO:W7	TRUE	0.0404278	0.00129203	-1.0559	0.571233	1.62713
W5CHL9	WO:W7	TRUE	0.0404278	0.00129581	0.0972	-0.5801	-0.6773
A0A3B6MRL7	WO:W7	TRUE	0.0404278	0.0013374	-0.507933	0.166167	0.6741
A0A3B6PJ05	WO:W7	TRUE	0.0404278	0.00136973	0.461767	-0.374667	-0.836433
A0A3B5XYS8	WO:W7	TRUE	0.0404278	0.00141973	-0.3597	0.588133	0.947833
A0A3B6GTZ4	WO:W7	TRUE	0.0404278	0.00161674	0.519033	-1.0866	-1.60563
A0A3B6I5M0	WO:W7	TRUE	0.0404278	0.00163036	0.173667	-1.73027	-1.90393
A0A3B6RT93	WO:W7	TRUE	0.0404278	0.00165568	0.334267	-0.411367	-0.745633
A0A3B6LW93	WO:W7	TRUE	0.0404278	0.00171126	0.4167	-0.401533	-0.818233
W5ADS2	WO:W7	TRUE	0.0404278	0.00184622	0.273633	-0.572533	-0.846167
A0A3B6ARQ4	WO:W7	TRUE	0.0404278	0.00193215	0.635167	-1.07723	-1.7124
A0A3B5ZSR1	WO:W7	TRUE	0.0404278	0.00195749	-0.7927	0.700833	1.49353
A0A3B6HPE1	WO:W7	TRUE	0.0404278	0.00198942	-0.889633	0.614233	1.50387
A0A3B6H6K7	WO:W7	TRUE	0.0404278	0.00199174	0.622133	-0.355967	-0.9781
A0A1D5UU14	WO:W7	TRUE	0.0404278	0.00205691	-1.50563	-0.0129333	1.4927
A0A3B6DAR8	WO:W7	TRUE	0.0404278	0.00210021	-0.962333	0.272867	1.2352
A0A3B6LFH5	WO:W7	TRUE	0.0404278	0.00223639	-1.53367	0.315067	1.84873
A0A3B5ZVX4	WO:W7	TRUE	0.0404278	0.00225031	-1.63167	0.6422	2.27387
A0A3B5ZYU5	WO:W7	TRUE	0.0404278	0.00227546	0.6822	-0.4735	-1.1557
A0A3B5Y2X5	WO:W7	TRUE	0.0404278	0.00232003	-1.17643	0.234067	1.4105
A0A7H4LPM6	WO:W7	TRUE	0.0404278	0.00232751	-1.89933	-0.634833	1.2645
A0A1D5ZL98	WO:W7	TRUE	0.0404278	0.00235278	-1.42447	0.763333	2.1878
A0A3B5ZN99	WO:W7	TRUE	0.0404278	0.00236827	-0.2293	0.405533	0.634833
D3K1B4	WO:W7	TRUE	0.0404278	0.00237223	0.3239	-0.5161	-0.84
A0A3B6NPC1	WO:W7	TRUE	0.0404278	0.00240934	0.378333	-0.549467	-0.9278
A0A3B6SHQ4	WO:W7	TRUE	0.0404278	0.00240935	-0.420767	-2.15507	-1.7343
W5B8D6	WO:W7	TRUE	0.0404278	0.00257579	-1.0693	0.424167	1.49347
A0A3B6C680	WO:W7	TRUE	0.0404278	0.00265085	0.0809	-1.01737	-1.09827
A0A3B6RN82	WO:W7	TRUE	0.0404278	0.00270699	0.480133	-0.152467	-0.6326
A0A3B6QB34	WO:W7	TRUE	0.0404278	0.00271912	-0.9097	-0.0725	0.8372
A0A3B6C8B8	WO:W7	TRUE	0.0404278	0.00275665	1.22983	-0.153	-1.38283
A0A3B6TPI1	WO:W7	TRUE	0.0404278	0.00275733	-1.5641	-0.169	1.3951
A0A3B6LS14	WO:W7	TRUE	0.0404278	0.00279643	0.354967	-0.276	-0.630967
W5D322	WO:W7	TRUE	0.0404278	0.00279671	-0.466067	0.6389	1.10497
A0A024CKY0	WO:W7	TRUE	0.0404278	0.00284291	-1.5902	0.648533	2.23873
A0A3B6IJZ7	WO:W7	TRUE	0.0404278	0.00289392	-0.7754	-0.136733	0.638667
W5CRM8	WO:W7	TRUE	0.0404278	0.00292943	-1.07473	0.5363	1.61103
A0A3B6TN90	WO:W7	TRUE	0.0404278	0.00296595	0.638367	-0.2881	-0.926467
A0A3B6LFE7	WO:W7	TRUE	0.0404278	0.0030297	-1.75463	-0.362633	1.392
A0A3B6PTR2	WO:W7	TRUE	0.0404278	0.00310825	0.610567	-0.286233	-0.8968
A0A3B6MRT6	WO:W7	TRUE	0.0404278	0.00315728	-0.508967	0.484267	0.993233
A0A3B6KQ72	WO:W7	TRUE	0.0404278	0.00320334	0.4766	-0.463067	-0.939667
A0A060AJU9	WO:W7	TRUE	0.0404278	0.00324224	0.654167	-0.1693	-0.823467
A0A3B6TB89	WO:W7	TRUE	0.0404278	0.00330942	-0.4368	0.616267	1.05307
A0A3B6RFJ8	WO:W7	TRUE	0.0404278	0.00331559	-0.4	0.738	1.138
Q0Q5D9	WO:W7	TRUE	0.0404278	0.00338704	-0.7438	0.611467	1.35527
A0A3B6KPK9	WO:W7	TRUE	0.0404278	0.00341858	0.484233	-0.223333	-0.707567
A0A3B6DIS9	WO:W7	TRUE	0.0404278	0.00343782	-0.5902	0.0782	0.6684
A0A3B6NSS3	WO:W7	TRUE	0.0404278	0.00344087	0.389867	-0.7166	-1.10647
A0A3B6KRA4	WO:W7	TRUE	0.0404278	0.00358752	-1.0031	-0.111767	0.891333
W5A2U5	WO:W7	TRUE	0.0404278	0.00358839	0.0147333	-0.582467	-0.5972
A0A3B6KCF5	WO:W7	TRUE	0.0404278	0.00368441	-0.6886	-1.70383	-1.01523
A0A3B6KKC0	WO:W7	TRUE	0.0404278	0.00386374	-1.07983	0.565633	1.64547
A0A3B6A021	WO:W7	TRUE	0.0404278	0.00389343	-0.574667	0.413	0.987667
A0A3B6ECL2	WO:W7	TRUE	0.0404278	0.00400134	0.377	-0.4184	-0.7954
W5B016	WO:W7	TRUE	0.0404278	0.00412127	-0.3921	0.351833	0.743933
A0A3B6A012	WO:W7	TRUE	0.0404278	0.0041689	0.395667	-0.476533	-0.8722
A0A3B6QNF4	WO:W7	TRUE	0.0404278	0.00425415	0.250267	-0.351367	-0.601633
A0A3B6SSA0	WO:W7	TRUE	0.0404278	0.00458651	0.8228	-0.533667	-1.35647
A0A3B6FVD4	WO:W7	TRUE	0.0404278	0.00461661	-0.513167	0.142133	0.6553
B7U6L5	WO:W7	TRUE	0.0404278	0.00475984	-0.128833	0.6827	0.811533
W5FCE8	WO:W7	TRUE	0.0404278	0.00499238	0.2663	-0.320967	-0.587267
A0A3B6KRE9	WO:W7	TRUE	0.0404278	0.00504143	1.1543	0.4582	-0.6961
A0A3B5YWB5	WO:W7	TRUE	0.0404278	0.00510126	0.168767	-0.772033	-0.9408
A0A3B6JGR6	WO:W7	TRUE	0.0404278	0.00517126	0.3941	-0.227667	-0.621767
A0A3B6SHP7	WO:W7	TRUE	0.0404278	0.00518141	0.6523	-0.0800333	-0.732333
A0A3B6HXB3	WO:W7	TRUE	0.0404278	0.00518943	-0.680367	0.449133	1.1295
D8L9J3	WO:W7	TRUE	0.0404278	0.00528058	-0.785467	0.391967	1.17743
A0A3B6KJD3	WO:W7	TRUE	0.0404278	0.00535048	-0.973367	0.152333	1.1257
A0A3B6CDE3	WO:W7	TRUE	0.0404278	0.00544215	-0.719967	0.0443	0.764267
W5I3L0	WO:W7	TRUE	0.0404278	0.00602717	0.0611333	-0.626867	-0.688
A0A7H4LPM2	WO:W7	TRUE	0.0404278	0.00607231	-0.228633	-0.875967	-0.647333
W5ASA4	WO:W7	TRUE	0.0404278	0.00610454	0.1799	-0.423867	-0.603767
A0A3B6ISM7	WO:W7	TRUE	0.0404278	0.00614698	0.1367	0.807633	0.670933
A0A3B6KJH0	WO:W7	TRUE	0.0404278	0.00620122	0.502767	-1.15157	-1.65433
A0A3B6MXI6	WO:W7	TRUE	0.0404278	0.00642322	-0.215633	0.5083	0.723933
A0A3B6SMV6	WO:W7	TRUE	0.0404278	0.00670209	-0.6864	0.679467	1.36587
A0A3B6PT84	WO:W7	TRUE	0.0404278	0.00673396	-1.18473	1.3689	2.55363
A0A3B6NJC8	WO:W7	TRUE	0.0404278	0.00682133	0.169433	-0.580167	-0.7496
A0A3B6A087	WO:W7	TRUE	0.0404278	0.00688856	-1.90987	-0.234967	1.6749
A0A3B5YXU6	WO:W7	TRUE	0.0404278	0.00735765	-2.18897	0.900933	3.0899
A0A3B6RBW9	WO:W7	TRUE	0.0404278	0.00737713	0.1562	-0.753033	-0.909233
A0A3B6B3B0	WO:W7	TRUE	0.0404278	0.00772144	-0.584633	0.0835667	0.6682
A0A3B6KMY1	WO:W7	TRUE	0.0404278	0.00781444	-0.782867	-0.141233	0.641633
Q9ZR70	WO:W7	TRUE	0.0404278	0.00793926	-1.35097	0.102133	1.4531
A0A3B6SP24	WO:W7	TRUE	0.0404278	0.00807142	-0.807567	-1.51557	-0.708
A0A3B6SQV7	WO:W7	TRUE	0.0404278	0.00836554	0.0800667	-0.619133	-0.6992
W5AFW9	WO:W7	TRUE	0.0404278	0.00850309	-0.653	0.417567	1.07057
A0A3B6AYR2	WO:W7	TRUE	0.0404278	0.00876454	0.266933	-0.386033	-0.652967
A0A3B6AU57	WO:W7	TRUE	0.0404278	0.00925666	-0.576867	0.299933	0.8768
A0A3B6N2D1	WO:W7	TRUE	0.0404278	0.00933825	-0.8956	-0.31	0.5856
A0A3B6EDY7	WO:W7	TRUE	0.0404278	0.0102314	-0.643967	0.4	1.04397
Q41590	WO:W7	TRUE	0.0404278	0.0102713	-0.372667	0.2694	0.642067
A0A3B6NVH1	WO:W7	TRUE	0.0404278	0.0103908	-0.301033	0.381767	0.6828
A0A3B6TY76	WO:W7	TRUE	0.0404278	0.0105511	0.879867	-0.902567	-1.78243
A0A3B6H402	WO:W7	TRUE	0.0404278	0.010807	-0.384033	0.3761	0.760133
A0A3B6KP61	WO:W7	TRUE	0.0404278	0.0112391	-0.145767	-1.06527	-0.9195
A0A3B6TL27	WO:W7	TRUE	0.0404278	0.0114599	-1.85027	0.189767	2.04003
A0A3B6RNB6	WO:W7	TRUE	0.0404278	0.0118852	0.417533	-0.414367	-0.8319
W5DVC9	WO:W7	TRUE	0.0404278	0.0125044	0.544733	-0.635233	-1.17997
A0A3B5XU15	WO:W7	TRUE	0.0404278	0.0132095	-1.40253	0.4262	1.82873
A0A3B6CFS9	WO:W7	TRUE	0.0404278	0.0135201	-0.626033	0.363633	0.989667
A0A3B6MJX3	WO:W7	TRUE	0.0404278	0.0138602	1.1244	0.3229	-0.8015
A0A3B6LY95	WO:W7	TRUE	0.0404278	0.0138941	-0.874867	0.116767	0.991633
A0A1B5GE57	WO:W7	TRUE	0.0404278	0.0149541	-1.02263	0.0739333	1.09657
A0A3B6N0V9	WO:W7	TRUE	0.0404278	0.0154449	0.5138	-0.321333	-0.835133
Q0Q5D4	WO:W7	TRUE	0.0404278	0.0154886	-0.518167	0.3142	0.832367
A0A3B6N288	WO:W7	TRUE	0.0404278	0.0156974	-0.991267	0.152333	1.1436
A0A3B6KLQ9	WO:W7	TRUE	0.0404278	0.0171829	0.563133	-0.212833	-0.775967
A0A3B5Y269	WO:W7	TRUE	0.0404278	0.0174917	-0.7255	0.342967	1.06847
A0A3B6LGC6	WO:W7	TRUE	0.0404278	0.0177215	0.641833	-0.920767	-1.5626
A0A1D5UH99	WO:W7	TRUE	0.0404278	0.0179992	0.0623333	0.662733	0.6004
A0A3B5YY75	WO:W7	TRUE	0.0404278	0.0180371	0.291433	-0.343833	-0.635267
W5DWP7	WO:W7	TRUE	0.0404278	0.0182627	-0.824033	0.195533	1.01957
A0A3B6MQG8	WO:W7	TRUE	0.0404278	0.018414	1.23727	-1.7048	-2.94207
I6QQ39	WO:W7	TRUE	0.0404278	0.0189913	-3.57903	0.827333	4.40637
W5H631	WO:W7	TRUE	0.0404278	0.0191085	-0.701867	0.524333	1.2262
A0A3B6KKN8	WO:W7	TRUE	0.0404278	0.0195337	-0.3139	0.875133	1.18903
A0A3B5ZSJ5	WO:W7	TRUE	0.0404278	0.0195926	0.3887	-0.221867	-0.610567
A0A3B5Z0I8	WO:W7	TRUE	0.0404278	0.0210477	-0.296933	0.521067	0.818
A0A3B6JIC0	WO:W7	TRUE	0.0404278	0.0215707	-0.853033	-0.0425	0.810533
A0A1D5UH45	WO:W7	TRUE	0.0404278	0.022988	0.458333	-0.180667	-0.639
A0A3B6B2F0	WO:W7	TRUE	0.0404278	0.0235023	-0.754467	0.916333	1.6708
A9UIE4	WO:W7	TRUE	0.0404278	0.0237385	0.6748	-0.9587	-1.6335
A0A3B6NXJ3	WO:W7	TRUE	0.0404278	0.0240013	0.5046	-0.2862	-0.7908
A0A1D5UUP9	WO:W7	TRUE	0.0404278	0.0246579	-0.8613	-0.0511667	0.810133
A0A3B5ZYK6	WO:W7	TRUE	0.0404278	0.024681	-0.482833	0.394967	0.8778
A0A3B6NRZ2	WO:W7	TRUE	0.0404278	0.0249514	0.281233	-0.309733	-0.590967
A0A3B6RDM2	WO:W7	TRUE	0.0404278	0.0259251	-1.40113	0.670133	2.07127
A0A3B6LSE7	WO:W7	TRUE	0.0404278	0.028748	-0.947067	0.258367	1.20543
A0A3B5YTB0	WO:W7	TRUE	0.0404278	0.0296397	0.2459	-0.766667	-1.01257
A0A3B6C571	WO:W7	TRUE	0.0404278	0.0309035	-1.10313	0.164733	1.26787
A0A0H4MAT1	WO:W7	TRUE	0.0404278	0.0316699	-0.6968	0.135867	0.832667
A0A3B6LGL7	WO:W7	TRUE	0.0404278	0.031943	-0.412	0.218333	0.630333
A0A3B6JIZ5	WO:W7	TRUE	0.0404278	0.0328427	-0.0842	-0.730567	-0.646367
A0A3B6SE15	WO:W7	TRUE	0.0404278	0.0353107	-0.115433	0.6737	0.789133
A0A3B6GY08	WO:W7	TRUE	0.0404278	0.0396528	-0.337967	0.311233	0.6492
A0A3B6JDS9	WO:W7	TRUE	0.0404278	0.0402888	-0.1622	0.4243	0.5865
A0A3B5ZZP8	WO:W7	TRUE	0.0404278	0.0412796	-0.8688	0.163567	1.03237
A0A3B6DCS5	WO:W7	TRUE	0.0404278	0.0415886	-0.4342	0.2996	0.7338
A0A3B6HW60	WO:W7	TRUE	0.0404278	0.0435444	-0.406433	0.5262	0.932633
A0A3B6QMZ5	WO:W7	TRUE	0.0404278	0.0450192	-0.742733	0.161333	0.904067
W5CT58	WO:W7	TRUE	0.0404278	0.0451198	-0.252467	0.360233	0.6127
A0A3B6HSU5	WO:W7	TRUE	0.0404278	0.0464348	0.0403667	0.641133	0.600767
A0A3B6MTS8	WO:W7	TRUE	0.0404278	0.0465406	-0.1747	0.465633	0.640333

## Sheet: ALL DEP_K0 vs W0
protein	comparison	True	Levene_P	ttest_P	Class1	Class2	Difference
A0A3B6NWP0	KO:WO	TRUE	0.0404278	1.14139e-05	-0.3907	1.14113	1.53183
A0A3B6H2L0	KO:WO	TRUE	0.0404278	1.75839e-05	-0.358567	0.2513	0.609867
A0A3B6R9L3	KO:WO	TRUE	0.0404278	2.11778e-05	0.639833	-0.7349	-1.37473
A0A3B5ZYY5	KO:WO	TRUE	0.0404278	5.0578e-05	-0.457667	0.3779	0.835567
A0A7H4LPM6	KO:WO	TRUE	0.0404278	8.00669e-05	0.156233	-1.89933	-2.05557
A0A3B5Z0D1	KO:WO	TRUE	0.0404278	8.41218e-05	-1.14743	0.0615667	1.209
A0A3B6ESH8	KO:WO	TRUE	0.0404278	0.000118381	-0.685667	0.8108	1.49647
A0A3B5Y3X9	KO:WO	TRUE	0.0404278	0.000136466	-1.12303	0.219367	1.3424
A0A3B5ZMV0	KO:WO	TRUE	0.0404278	0.000157182	-2.6334	-0.825533	1.80787
A0A3B6MJX3	KO:WO	TRUE	0.0404278	0.000164585	-1.64233	1.1244	2.76673
A0A3B6I0G2	KO:WO	TRUE	0.0404278	0.000164896	0.326467	-0.3178	-0.644267
A0A3B6AZF5	KO:WO	TRUE	0.0404278	0.000170297	-0.817133	0.4794	1.29653
A0A3B6IS82	KO:WO	TRUE	0.0404278	0.000178819	-0.265267	0.372	0.637267
A0A3B6SRR2	KO:WO	TRUE	0.0404278	0.000180483	1.4787	-0.686967	-2.16567
A0A3B5Z3Y7	KO:WO	TRUE	0.0404278	0.000287074	-0.9689	0.173433	1.14233
A0A3B6LXH5	KO:WO	TRUE	0.0404278	0.000307502	0.476333	-0.432033	-0.908367
I3NM41	KO:WO	TRUE	0.0404278	0.000400887	-1.19483	0.142033	1.33687
A0A3B6KP84	KO:WO	TRUE	0.0404278	0.000427601	0.120567	-0.498967	-0.619533
A0A3B6SSA0	KO:WO	TRUE	0.0404278	0.000452671	0.112467	0.8228	0.710333
A0A3B6LQE0	KO:WO	TRUE	0.0404278	0.000453254	-0.251267	0.4244	0.675667
A0A0C4BJE5	KO:WO	TRUE	0.0404278	0.000485102	1.59973	-0.690667	-2.2904
A0A0C4BIT2	KO:WO	TRUE	0.0404278	0.000495688	0.908967	-0.147267	-1.05623
A0A3B6ITU0	KO:WO	TRUE	0.0404278	0.000528652	-1.41557	0.370067	1.78563
A0A3B6KQL2	KO:WO	TRUE	0.0404278	0.000569862	-1.5598	0.217333	1.77713
A0A3B6B3X9	KO:WO	TRUE	0.0404278	0.000600024	0.6501	-1.29597	-1.94607
A0A3B6KRE9	KO:WO	TRUE	0.0404278	0.000613198	-0.6707	1.1543	1.825
O80370	KO:WO	TRUE	0.0404278	0.000655968	1.28583	-0.454667	-1.7405
A0A3B6TPP4	KO:WO	TRUE	0.0404278	0.000709123	-0.4266	0.4253	0.8519
A0A1D5UB33	KO:WO	TRUE	0.0404278	0.0007778	-1.42883	1.7344	3.16323
A0A3B6MQN2	KO:WO	TRUE	0.0404278	0.000831176	-1.1688	0.447767	1.61657
A0A3B6JLM5	KO:WO	TRUE	0.0404278	0.00093995	0.7001	-0.0631	-0.7632
A0A3B6KDG2	KO:WO	TRUE	0.0404278	0.000960456	-0.744733	0.856633	1.60137
A0A3B6B5J2	KO:WO	TRUE	0.0404278	0.00102317	-0.1292	1.09927	1.22847
A0A3B6SLF2	KO:WO	TRUE	0.0404278	0.00103856	-0.880833	-1.51887	-0.638033
B2B9U2	KO:WO	TRUE	0.0404278	0.00111223	0.829	-0.2442	-1.0732
A0A3B6IP07	KO:WO	TRUE	0.0404278	0.00114287	0.965767	0.112067	-0.8537
A0A3B6PUE5	KO:WO	TRUE	0.0404278	0.00117916	-0.8666	0.8767	1.7433
W5BFB7	KO:WO	TRUE	0.0404278	0.00124244	-0.221933	0.408467	0.6304
A0A3B6C3H5	KO:WO	TRUE	0.0404278	0.001249	0.586433	-0.0084	-0.594833
A0A3B6EN15	KO:WO	TRUE	0.0404278	0.00126728	-0.264767	-1.198	-0.933233
A0A3B6RA72	KO:WO	TRUE	0.0404278	0.00127247	1.2184	0.0661667	-1.15223
A0A3B6JRQ6	KO:WO	TRUE	0.0404278	0.0012873	1.3826	0.231233	-1.15137
A0A3B6NTD5	KO:WO	TRUE	0.0404278	0.00129403	1.20837	-0.111567	-1.31993
Q6W8Q2	KO:WO	TRUE	0.0404278	0.00143657	-1.0409	0.434867	1.47577
Q4W6G2	KO:WO	TRUE	0.0404278	0.00145085	0.0368	0.650433	0.613633
A0A3B6SHP7	KO:WO	TRUE	0.0404278	0.00147459	-0.0859	0.6523	0.7382
A0A3B6JCR8	KO:WO	TRUE	0.0404278	0.00148108	1.17497	0.1767	-0.998267
W5ERE6	KO:WO	TRUE	0.0404278	0.00149458	0.579767	-0.0586667	-0.638433
A0A077RU53	KO:WO	TRUE	0.0404278	0.00153672	-0.356133	0.3754	0.731533
A0A3B6PMH4	KO:WO	TRUE	0.0404278	0.00167531	0.773367	0.147233	-0.626133
A0A3B6JMU6	KO:WO	TRUE	0.0404278	0.00173912	-0.399767	0.294033	0.6938
A0A3B6MVI8	KO:WO	TRUE	0.0404278	0.00175619	-1.76627	0.0763	1.84257
A0A3B5Y2E9	KO:WO	TRUE	0.0404278	0.00179948	0.983	-0.232267	-1.21527
A0A3B6TJ74	KO:WO	TRUE	0.0404278	0.00191505	-0.881433	0.5641	1.44553
A0A3B5XSW2	KO:WO	TRUE	0.0404278	0.00191778	0.661167	-0.4188	-1.07997
A0A3B6TGE4	KO:WO	TRUE	0.0404278	0.00195848	1.07003	0.106767	-0.963267
A0A3B6C680	KO:WO	TRUE	0.0404278	0.00217974	1.10507	0.0809	-1.02417
A0A3B6HX62	KO:WO	TRUE	0.0404278	0.00229738	0.816167	0.0516333	-0.764533
W5EH87	KO:WO	TRUE	0.0404278	0.00234813	1.195	-0.0268333	-1.22183
W5DZS4	KO:WO	TRUE	0.0404278	0.00235857	0.975	0.0487667	-0.926233
A0A3B6GVC0	KO:WO	TRUE	0.0404278	0.00237748	-1.28357	-0.0397667	1.2438
A0A3B6I387	KO:WO	TRUE	0.0404278	0.00237966	-0.349167	0.9173	1.26647
A0A3B6PNM7	KO:WO	TRUE	0.0404278	0.0023922	0.6165	-0.0825333	-0.699033
A0A3B6HYZ8	KO:WO	TRUE	0.0404278	0.00247952	0.7288	-0.245733	-0.974533
A0A3B6C7C1	KO:WO	TRUE	0.0404278	0.00261634	-0.599467	0.3063	0.905767
A0A3B6NRZ2	KO:WO	TRUE	0.0404278	0.0026448	-0.622733	0.281233	0.903967
Q00810	KO:WO	TRUE	0.0404278	0.00265688	0.216433	0.967333	0.7509
A0A3B6KRD0	KO:WO	TRUE	0.0404278	0.00266958	0.598967	-0.2644	-0.863367
A0A3B6LUV8	KO:WO	TRUE	0.0404278	0.00269727	-1.17597	0.7557	1.93167
A0A3B6PQ00	KO:WO	TRUE	0.0404278	0.00270055	1.20137	0.2325	-0.968867
A0A3B6EUA2	KO:WO	TRUE	0.0404278	0.00280521	1.03177	-0.0714667	-1.10323
A0A3B6KS94	KO:WO	TRUE	0.0404278	0.00288814	1.5762	0.0970333	-1.47917
D9YT79	KO:WO	TRUE	0.0404278	0.00295814	0.332033	-0.387567	-0.7196
A0A3B6MZQ3	KO:WO	TRUE	0.0404278	0.0030247	-0.5728	-1.41903	-0.846233
A0A3B6MJJ3	KO:WO	TRUE	0.0404278	0.00302874	-1.24467	-0.282233	0.962433
A0A3B6CF55	KO:WO	TRUE	0.0404278	0.00325809	-0.243733	-0.8448	-0.601067
A0A3B6SHQ4	KO:WO	TRUE	0.0404278	0.003295	1.68297	-0.420767	-2.10373
A0A3B5XVL2	KO:WO	TRUE	0.0404278	0.00337797	-0.844133	-0.0400333	0.8041
A0A3B6SLS5	KO:WO	TRUE	0.0404278	0.00339861	0.321767	-0.375367	-0.697133
A0A3B6AYU7	KO:WO	TRUE	0.0404278	0.00347797	0.8635	-0.0681333	-0.931633
A0A3B5Z5E9	KO:WO	TRUE	0.0404278	0.00352357	-0.4857	0.103933	0.589633
W5D5Z6	KO:WO	TRUE	0.0404278	0.00354447	-2.1803	-0.985267	1.19503
A0A077S7C3	KO:WO	TRUE	0.0404278	0.00354543	-0.341633	0.519233	0.860867
A0A3B6TLM8	KO:WO	TRUE	0.0404278	0.00359283	-0.683533	0.371767	1.0553
A0A7H4LPM2	KO:WO	TRUE	0.0404278	0.00368377	0.477367	-0.228633	-0.706
A0A3B6SK37	KO:WO	TRUE	0.0404278	0.00371407	0.289333	-0.381667	-0.671
W5HFJ0	KO:WO	TRUE	0.0404278	0.00375483	-0.4011	0.191333	0.592433
A0A3B6KMM5	KO:WO	TRUE	0.0404278	0.00376446	-2.46103	-1.76643	0.6946
A0A3B6C3X9	KO:WO	TRUE	0.0404278	0.00395042	0.585167	-0.623067	-1.20823
W5BT22	KO:WO	TRUE	0.0404278	0.00403853	1.0059	0.290867	-0.715033
A0A3B5Y3Y4	KO:WO	TRUE	0.0404278	0.004044	-0.212733	0.441167	0.6539
A0A3B5ZSR1	KO:WO	TRUE	0.0404278	0.00415676	0.473933	-0.7927	-1.26663
A0A3B6ISM7	KO:WO	TRUE	0.0404278	0.00416812	-0.8955	0.1367	1.0322
A0A3B6HTI0	KO:WO	TRUE	0.0404278	0.00417209	-1.8722	0.2991	2.1713
A0A3B6GSZ4	KO:WO	TRUE	0.0404278	0.00425361	-1.00213	0.0851	1.08723
A0A3B6THF8	KO:WO	TRUE	0.0404278	0.00438461	2.2232	-1.38707	-3.61027
A0A3B6C126	KO:WO	TRUE	0.0404278	0.00441579	-1.0087	-0.1288	0.8799
A0A3B6JL78	KO:WO	TRUE	0.0404278	0.00448369	1.3879	-0.691767	-2.07967
A0A060AJU9	KO:WO	TRUE	0.0404278	0.00450564	-0.247267	0.654167	0.901433
A0A3B5ZXC0	KO:WO	TRUE	0.0404278	0.00464055	1.21433	-0.671067	-1.8854
A0A3B6LV22	KO:WO	TRUE	0.0404278	0.00474118	0.519967	-0.0968333	-0.6168
A0A3B6TMP4	KO:WO	TRUE	0.0404278	0.00476838	0.9243	-0.0201	-0.9444
A0A3B6A012	KO:WO	TRUE	0.0404278	0.00477808	-0.451067	0.395667	0.846733
A0A3B6I0W4	KO:WO	TRUE	0.0404278	0.00486553	-1.02703	0.4656	1.49263
A0A3B6BXR6	KO:WO	TRUE	0.0404278	0.00515832	0.2505	-0.843333	-1.09383
A0A3B6PTR2	KO:WO	TRUE	0.0404278	0.00545502	-0.318567	0.610567	0.929133
A0A3B6QDG4	KO:WO	TRUE	0.0404278	0.00546145	0.9716	-0.0118333	-0.983433
B2B9T8	KO:WO	TRUE	0.0404278	0.00561562	0.897467	0.051	-0.846467
A0A3B6HRZ3	KO:WO	TRUE	0.0404278	0.00575906	0.886867	0.0449	-0.841967
A0A3B6RB62	KO:WO	TRUE	0.0404278	0.00585073	-0.401533	-1.6561	-1.25457
A0A3B6KP61	KO:WO	TRUE	0.0404278	0.00587412	0.5237	-0.145767	-0.669467
Q5S1S6	KO:WO	TRUE	0.0404278	0.00588636	1.60423	-0.3999	-2.00413
A0A3B6TZD9	KO:WO	TRUE	0.0404278	0.00603727	-1.032	-0.1452	0.8868
Q9ST57	KO:WO	TRUE	0.0404278	0.00604324	-0.673567	-1.82627	-1.1527
A0A3B6HXB3	KO:WO	TRUE	0.0404278	0.00676588	0.457033	-0.680367	-1.1374
A0A3B6B862	KO:WO	TRUE	0.0404278	0.00687732	1.11837	0.420167	-0.6982
W5EUY8	KO:WO	TRUE	0.0404278	0.00692544	0.633267	-0.00736667	-0.640633
A0A3B6JLF7	KO:WO	TRUE	0.0404278	0.0069756	-1.75243	-1.0051	0.747333
A0A3B6NNT3	KO:WO	TRUE	0.0404278	0.0070778	0.2048	0.8167	0.6119
Q8LRU5	KO:WO	TRUE	0.0404278	0.00768002	-0.959467	-0.085	0.874467
W5AY52	KO:WO	TRUE	0.0404278	0.00799402	1.85233	-0.320533	-2.17287
A0A3B6KMY1	KO:WO	TRUE	0.0404278	0.00861059	0.625167	-0.782867	-1.40803
A0A3B6TR54	KO:WO	TRUE	0.0404278	0.008701	1.04083	0.136133	-0.9047
A0A3B6A0K5	KO:WO	TRUE	0.0404278	0.00888123	-2.62273	-1.27137	1.35137
A0A3B6A2C1	KO:WO	TRUE	0.0404278	0.00902839	0.409733	-0.191767	-0.6015
A0A3B6JNS7	KO:WO	TRUE	0.0382613	0.00903279	1.07727	0.0688	-1.00847
W5H014	KO:WO	TRUE	0.0404278	0.009138	0.584833	-0.574667	-1.1595
A0A341WW92	KO:WO	TRUE	0.0404278	0.00963363	-1.00193	-0.0606667	0.941267
W5B8D6	KO:WO	TRUE	0.0404278	0.010618	-2.20713	-1.0693	1.13783
A0A3B5ZUD6	KO:WO	TRUE	0.0404278	0.0106741	1.36033	-0.1042	-1.46453
A0A3B6RA44	KO:WO	TRUE	0.0404278	0.0107637	0.5782	-0.352233	-0.930433
A0A3B6B3B0	KO:WO	TRUE	0.0404278	0.0108824	-1.18653	-0.584633	0.6019
A0A3B5Y6J8	KO:WO	TRUE	0.0404278	0.011142	1.1068	0.2244	-0.8824
A0A3B6FG58	KO:WO	TRUE	0.0404278	0.0111862	0.896	-0.152867	-1.04887
A0A3B6KGS2	KO:WO	TRUE	0.0404278	0.0112263	-0.2702	-1.0929	-0.8227
A0A3B6GM87	KO:WO	TRUE	0.0404278	0.0112865	-0.365233	0.270533	0.635767
A0A3B6NTR2	KO:WO	TRUE	0.0404278	0.0114088	-0.245233	0.5856	0.830833
A0A3B6HXP8	KO:WO	TRUE	0.0404278	0.0116771	0.5466	-0.224467	-0.771067
A0A1D5UL37	KO:WO	TRUE	0.0404278	0.011706	0.540467	-0.0647	-0.605167
A0A3B6RHJ2	KO:WO	TRUE	0.0404278	0.0117239	-0.424033	0.181267	0.6053
A0A1D5UXN7	KO:WO	TRUE	0.0404278	0.011873	-1.17173	-0.366267	0.805467
A0A3B6R7B8	KO:WO	TRUE	0.0404278	0.012744	-1.3098	-0.5167	0.7931
A0A3B6RNB6	KO:WO	TRUE	0.0404278	0.0131944	1.09617	0.417533	-0.678633
A7UME2	KO:WO	TRUE	0.0404278	0.0134092	-1.41787	-2.01967	-0.6018
A0A3B6KT79	KO:WO	TRUE	0.0404278	0.0134316	0.460833	-0.155367	-0.6162
A0A1D5ZVN9	KO:WO	TRUE	0.0404278	0.0142349	-0.690367	0.61	1.30037
A0A3B6KCF5	KO:WO	TRUE	0.0404278	0.0154296	1.08087	-0.6886	-1.76947
A0A3B6N282	KO:WO	TRUE	0.0404278	0.0158399	-0.751933	0.0504667	0.8024
A0A1D5UUP9	KO:WO	TRUE	0.0404278	0.0167237	0.0876	-0.8613	-0.9489
A0A3B6JDS9	KO:WO	TRUE	0.0404278	0.0167502	-0.9459	-0.1622	0.7837
M4VP35	KO:WO	TRUE	0.0404278	0.0171002	-0.5231	0.5624	1.0855
A0A3B6IR47	KO:WO	TRUE	0.0404278	0.0171929	0.9129	0.0524	-0.8605
A0A3B6TB89	KO:WO	TRUE	0.0404278	0.0173776	-1.1322	-0.4368	0.6954
A0A3B6PVC1	KO:WO	TRUE	0.0404278	0.0177691	0.3848	-0.229333	-0.614133
Q9SBB7	KO:WO	TRUE	0.0404278	0.0179048	-0.428333	0.6093	1.03763
A0A3B6TY76	KO:WO	TRUE	0.0404278	0.0186957	-0.634533	0.879867	1.5144
A0A3B6IY47	KO:WO	TRUE	0.0404278	0.0189841	-0.2772	0.4424	0.7196
A0A3B6BY72	KO:WO	TRUE	0.0404278	0.0190798	-0.2406	0.699367	0.939967
A0A3B5XV05	KO:WO	TRUE	0.0404278	0.0191836	0.918033	-0.322167	-1.2402
A0A3B6LLH7	KO:WO	TRUE	0.0404278	0.0194969	-1.6217	0.160767	1.78247
A0A3B6HVT4	KO:WO	TRUE	0.0404278	0.0204242	-0.9827	-0.289833	0.692867
A0A3B6LQ83	KO:WO	TRUE	0.0404278	0.0208553	1.30443	0.298467	-1.00597
A0A3B6IQY2	KO:WO	TRUE	0.0404278	0.0208973	-1.6432	-0.5725	1.0707
W5DYE3	KO:WO	TRUE	0.0404278	0.0210905	0.3609	-0.333767	-0.694667
A0A3B5YTF2	KO:WO	TRUE	0.0404278	0.0212279	-1.00453	-0.1519	0.852633
W5B016	KO:WO	TRUE	0.0404278	0.0213105	0.3487	-0.3921	-0.7408
A0A3B6NKE4	KO:WO	TRUE	0.0404278	0.0214344	-0.896367	0.279667	1.17603
A0A3B6JLI9	KO:WO	TRUE	0.0404278	0.0216916	-0.716533	-0.0315667	0.684967
A0A3B6JED4	KO:WO	TRUE	0.0404278	0.0216933	0.5726	-0.0594333	-0.632033
A0A3B6MYZ0	KO:WO	TRUE	0.0404278	0.0217026	-0.581433	0.2232	0.804633
A0A3B6EE17	KO:WO	TRUE	0.0404278	0.0217901	-0.2236	0.519433	0.743033
A0A3B5YSY9	KO:WO	TRUE	0.0404278	0.0225407	-0.0227333	0.6085	0.631233
A0A1D5ZL98	KO:WO	TRUE	0.0404278	0.0228936	-2.5365	-1.42447	1.11203
A0A1D5UKZ4	KO:WO	TRUE	0.0404278	0.0231927	-1.28457	-2.749	-1.46443
A0A3B6SP24	KO:WO	TRUE	0.0404278	0.0232149	-0.0216	-0.807567	-0.785967
A0A3B6NVH1	KO:WO	TRUE	0.0404278	0.0235742	-1.0216	-0.301033	0.720567
A0A3B6NX30	KO:WO	TRUE	0.0404278	0.0248518	-1.274	-0.3051	0.9689
P81713	KO:WO	TRUE	0.0404278	0.0254795	-1.2732	-0.103333	1.16987
A0A3B6KNF4	KO:WO	TRUE	0.0404278	0.0261776	-1.67677	0.221833	1.8986
A0A3B6MV44	KO:WO	TRUE	0.0404278	0.0269555	-0.7314	0.0281333	0.759533
A0A1D5UNY7	KO:WO	TRUE	0.0404278	0.0274461	-0.81	0.161933	0.971933
A0A3B6MSX0	KO:WO	TRUE	0.0404278	0.0276	0.624867	-0.0994667	-0.724333
A0A3B5ZWI4	KO:WO	TRUE	0.0404278	0.0277286	-1.99427	-0.240767	1.7535
A0A3B6KR62	KO:WO	TRUE	0.0404278	0.0279089	-0.5505	0.2002	0.7507
A0A3B6D7D1	KO:WO	TRUE	0.0404278	0.0279438	0.293633	-0.582833	-0.876467
A0A3B6ECD1	KO:WO	TRUE	0.0404278	0.0283819	0.334667	-0.460267	-0.794933
A0A3B6JHB6	KO:WO	TRUE	0.0404278	0.0287335	-0.960533	-0.0251333	0.9354
A0A3B5Y269	KO:WO	TRUE	0.0404278	0.0298126	-1.82993	-0.7255	1.10443
A0A077RS73	KO:WO	TRUE	0.0404278	0.030372	0.987467	0.364767	-0.6227
A0A1D5UH45	KO:WO	TRUE	0.0404278	0.0305078	-0.1405	0.458333	0.598833
A0A3B6BYE7	KO:WO	TRUE	0.0404278	0.0317123	-0.0442333	-0.6562	-0.611967
A0A3B6N2D1	KO:WO	TRUE	0.0404278	0.0337063	0.5003	-0.8956	-1.3959
A0A3B6ER80	KO:WO	TRUE	0.0404278	0.0345431	0.5204	-0.127667	-0.648067
A0A3B6IZD9	KO:WO	TRUE	0.0404278	0.0350383	1.9153	-0.896567	-2.81187
A0A3B6MQG8	KO:WO	TRUE	0.0404278	0.0353479	-0.194567	1.23727	1.43183
A0A3B6KPR6	KO:WO	TRUE	0.0404278	0.0358095	1.53583	0.1041	-1.43173
A0A3B6C8Z3	KO:WO	TRUE	0.0404278	0.0361355	0.740233	0.0620667	-0.678167
A0A3B6PI06	KO:WO	TRUE	0.0404278	0.0366295	-0.430933	0.1744	0.605333
A0A3B6S9D0	KO:WO	TRUE	0.0404278	0.0375956	1.18397	-0.03	-1.21397
A0A3B6QDI1	KO:WO	TRUE	0.0404278	0.0378357	-0.764767	0.225667	0.990433
A0A3B6C7Y4	KO:WO	TRUE	0.0404278	0.0382216	0.920767	0.0407333	-0.880033
A0A3B6C7G7	KO:WO	TRUE	0.0404278	0.0416991	1.09567	0.1983	-0.897367
A0A3B6GW81	KO:WO	TRUE	0.0404278	0.0442618	-1.03857	0.158167	1.19673
A0A3B6THI2	KO:WO	TRUE	0.0404278	0.0458133	0.612533	-0.295267	-0.9078
A0A3B6DAQ7	KO:WO	TRUE	0.0404278	0.0474519	-1.4488	0.0228	1.4716
A0A3B6MTS8	KO:WO	TRUE	0.0404278	0.0483837	-0.841333	-0.1747	0.666633
A0A3B6KMV4	KO:WO	TRUE	0.0404278	0.0485879	-0.0719333	0.5178	0.589733
B7U6L5	KO:WO	TRUE	0.0404278	0.0487801	-1.28487	-0.128833	1.15603
A0A3B6KSH4	KO:WO	TRUE	0.0404278	0.0491891	-0.5038	0.217333	0.721133

## Sheet: ALL DEP_K7 vs W7
protein	comparison	True	Levene_P	ttest_P	Class1	Class2	Difference
A0A3B6ESH8	K7:W7	TRUE	0.0404278	3.19835e-06	-1.05847	0.893867	1.95233
A0A3B5Z3Y7	K7:W7	TRUE	0.0404278	9.68969e-06	-0.839233	0.9716	1.81083
A0A3B6B862	K7:W7	TRUE	0.0404278	9.98086e-06	-0.643433	0.210867	0.8543
A0A3B6HRX1	K7:W7	TRUE	0.0404278	1.11117e-05	-0.479533	1.08403	1.56357
A0A3B6SP24	K7:W7	TRUE	0.0404278	1.27175e-05	0.471667	-1.51557	-1.98723
A0A3B6SQU7	K7:W7	TRUE	0.0404278	2.50876e-05	0.775767	-0.9576	-1.73337
A0A3B6B8S2	K7:W7	TRUE	0.0404278	2.74275e-05	0.5796	-0.952233	-1.53183
A0A3B6A087	K7:W7	TRUE	0.0404278	3.18159e-05	1.0465	-0.234967	-1.28147
Q9SBB7	K7:W7	TRUE	0.0404278	5.00782e-05	-1.26023	0.783167	2.0434
A0A3B6CF55	K7:W7	TRUE	0.0404278	7.08296e-05	-0.0431667	-1.33327	-1.2901
A0A3B6ECD1	K7:W7	TRUE	0.0404278	8.14207e-05	0.470133	-0.7045	-1.17463
A0A3B6R9L3	K7:W7	TRUE	0.0404278	9.24742e-05	-0.105667	-1.2222	-1.11653
A0A3B6H1U9	K7:W7	TRUE	0.0404278	9.65334e-05	0.0565333	0.794867	0.738333
A0A3B6LT59	K7:W7	TRUE	0.0404278	0.00010875	-0.651667	0.571233	1.2229
A0A3B6PT84	K7:W7	TRUE	0.0404278	0.000113764	-1.22333	1.3689	2.59223
A0A3B5YSJ2	K7:W7	TRUE	0.0404278	0.000119641	-0.814867	0.9152	1.73007
Q9ST57	K7:W7	TRUE	0.0404278	0.000122744	0.992967	-2.06487	-3.05783
A0A3B6QC63	K7:W7	TRUE	0.0404278	0.000123996	0.878633	-1.375	-2.25363
A0A3B6LIF4	K7:W7	TRUE	0.0404278	0.000208596	-0.1907	1.14593	1.33663
A0A1D6SDJ6	K7:W7	TRUE	0.0404278	0.000222973	-0.350133	0.479467	0.8296
A0A3B6RP58	K7:W7	TRUE	0.0404278	0.000268211	0.140533	-0.556667	-0.6972
A0A3B6TB89	K7:W7	TRUE	0.0404278	0.000286907	-0.0472	0.616267	0.663467
A0A3B6B5J2	K7:W7	TRUE	0.0404278	0.000322339	-1.03403	0.7959	1.82993
A0A3B6SLS5	K7:W7	TRUE	0.0404278	0.000331363	0.5096	-0.788633	-1.29823
A0A3B5XV32	K7:W7	TRUE	0.0404278	0.000340628	-1.06787	1.26257	2.33043
A0A3B6KDG2	K7:W7	TRUE	0.0404278	0.000368317	-0.594767	0.9735	1.56827
A0A3B6KQU7	K7:W7	TRUE	0.0404278	0.00040022	-0.5038	0.6116	1.1154
A0A3B6ISM7	K7:W7	TRUE	0.0404278	0.000453148	-0.2486	0.807633	1.05623
A0A3B6RB62	K7:W7	TRUE	0.0404278	0.000480644	0.699733	-1.64	-2.33973
A0A3B6HW41	K7:W7	TRUE	0.0404278	0.000508139	-0.348933	0.846533	1.19547
A0A3B5XV05	K7:W7	TRUE	0.0404278	0.000559992	0.0301	-0.636633	-0.666733
A0A3B6AYU7	K7:W7	TRUE	0.0404278	0.000617127	-0.581533	-1.17903	-0.5975
A0A3B5XYS8	K7:W7	TRUE	0.0404278	0.000626745	-0.179833	0.588133	0.767967
A0A3B6I387	K7:W7	TRUE	0.0404278	0.000628973	-0.741467	0.466867	1.20833
A0A7H4LPM2	K7:W7	TRUE	0.0404278	0.000665809	0.393767	-0.875967	-1.26973
A0A140KPV0	K7:W7	TRUE	0.0404278	0.00067925	-0.420333	0.563967	0.9843
A0A3B6NIS3	K7:W7	TRUE	0.0404278	0.000690062	0.354833	-1.01287	-1.3677
A0A3B6HXP8	K7:W7	TRUE	0.0404278	0.000696606	-0.0145333	-0.705133	-0.6906
A0A3B6TC30	K7:W7	TRUE	0.0404278	0.000700368	-0.0519	1.05273	1.10463
A0A3B6NWP0	K7:W7	TRUE	0.0404278	0.00070903	-0.888367	0.459233	1.3476
A0A3B6RMC5	K7:W7	TRUE	0.0404278	0.000748374	0.224	-0.8233	-1.0473
A0A3B5YSY9	K7:W7	TRUE	0.0404278	0.000857638	-0.6399	0.572467	1.21237
A0A3B6PUE5	K7:W7	TRUE	0.0404278	0.000859842	-0.242567	0.421167	0.663733
A0A3B6JLM5	K7:W7	TRUE	0.0404278	0.000862431	0.222333	-0.5972	-0.819533
A0A3B6KGS2	K7:W7	TRUE	0.0404278	0.000985744	0.0143	-0.8119	-0.8262
A0A3B6I4R9	K7:W7	TRUE	0.0404278	0.00115534	-0.625667	0.847267	1.47293
A0A3B6NKB6	K7:W7	TRUE	0.0404278	0.00121589	-0.2756	0.421533	0.697133
A0A3B5YVJ5	K7:W7	TRUE	0.0404278	0.00167935	-0.4096	0.740867	1.15047
A0A1D5UTZ7	K7:W7	TRUE	0.0404278	0.00183226	-0.782167	0.870033	1.6522
A0A3B6TJQ9	K7:W7	TRUE	0.0404278	0.00187697	0.0811333	-0.862267	-0.9434
A0A3B6ARQ4	K7:W7	TRUE	0.0404278	0.00190302	0.9166	-1.07723	-1.99383
A0A3B5ZMT2	K7:W7	TRUE	0.0404278	0.00194328	1.24273	-3.47203	-4.71477
A0A077S7C3	K7:W7	TRUE	0.0404278	0.0025532	-0.203233	0.453433	0.656667
A0A3B6EE17	K7:W7	TRUE	0.0404278	0.00262758	-0.323033	0.4155	0.738533
A0A3B6KMM5	K7:W7	TRUE	0.0404278	0.00263312	-0.123967	0.651533	0.7755
A0A3B5YXU6	K7:W7	TRUE	0.0404278	0.00270752	-0.1934	0.900933	1.09433
A0A3B6I5M0	K7:W7	TRUE	0.0404278	0.00292516	0.3816	-1.73027	-2.11187
A0A3B6NTR2	K7:W7	TRUE	0.0404278	0.00309343	-0.272367	0.625233	0.8976
A0A3B6BYE7	K7:W7	TRUE	0.0404278	0.00327836	0.402367	-0.7482	-1.15057
A0A3B6AYW9	K7:W7	TRUE	0.0404278	0.00330051	0.114433	-0.536267	-0.6507
A0A3B6MQK1	K7:W7	TRUE	0.0404278	0.00332662	0.765667	-0.0523667	-0.818033
A0A3B6HYW3	K7:W7	TRUE	0.0404278	0.00332822	-0.273667	0.4784	0.752067
W5CTD4	K7:W7	TRUE	0.0404278	0.00333824	-0.492833	-1.27027	-0.777433
A0A3B6LMJ2	K7:W7	TRUE	0.0404278	0.00356126	-0.329833	0.587233	0.917067
A0A3B6B2F0	K7:W7	TRUE	0.0404278	0.00382301	-0.568533	0.916333	1.48487
A0A3B6B3X9	K7:W7	TRUE	0.0404278	0.00411222	0.1944	-1.1149	-1.3093
A0A3B6SRR2	K7:W7	TRUE	0.0404278	0.00414666	-0.258	-1.14793	-0.889933
C1K737	K7:W7	TRUE	0.0404278	0.00416963	0.0854333	0.8144	0.728967
A0A3B6MJJ3	K7:W7	TRUE	0.0404278	0.00417784	0.658	-0.0279333	-0.685933
E6Y289	K7:W7	TRUE	0.0404278	0.00434852	-0.135567	-0.886467	-0.7509
A0A3B6RA72	K7:W7	TRUE	0.0404278	0.00445954	-0.3967	0.195133	0.591833
A0A3B6RIB9	K7:W7	TRUE	0.0404278	0.00461624	-0.251533	0.3555	0.607033
A0A3B6TY76	K7:W7	TRUE	0.0404278	0.00503974	0.3463	-0.902567	-1.24887
A0A3B6LUL6	K7:W7	TRUE	0.0404278	0.00566981	-0.315133	0.365633	0.680767
A0A3B6JL62	K7:W7	TRUE	0.0404278	0.00584344	-0.1467	0.899067	1.04577
A0A3B6B0K8	K7:W7	TRUE	0.0404278	0.00590599	-0.556233	1.28027	1.8365
A0A3B6MJX3	K7:W7	TRUE	0.0404278	0.00596972	-0.3362	0.3229	0.6591
A0A3B6NLU0	K7:W7	TRUE	0.0404278	0.0069832	0.480133	-0.354233	-0.834367
A0A1D5UNY7	K7:W7	TRUE	0.0404278	0.00708881	-0.329133	0.442033	0.771167
A0A3B6KCF5	K7:W7	TRUE	0.0404278	0.00734776	-0.574333	-1.70383	-1.1295
A0A1D5UKZ4	K7:W7	TRUE	0.0404278	0.00797226	-0.4262	1.13757	1.56377
A0A3B6B5W8	K7:W7	TRUE	0.0404278	0.00801845	0.283167	1.14487	0.8617
A0A3B6SQ83	K7:W7	TRUE	0.0404278	0.00827081	-0.2505	0.4823	0.7328
A0A3B6MKW8	K7:W7	TRUE	0.0404278	0.00832996	-0.176733	0.924233	1.10097
A0A3B6LFE7	K7:W7	TRUE	0.0404278	0.00953479	0.3857	-0.362633	-0.748333
D9ZLW0	K7:W7	TRUE	0.0404278	0.00954894	-0.084	0.542433	0.626433
A0A3B6HMP8	K7:W7	TRUE	0.0404278	0.0108812	0.0329	-0.576733	-0.609633
A0A1D5UH99	K7:W7	TRUE	0.0404278	0.011194	-0.0415	0.662733	0.704233
A0A7H4LPM6	K7:W7	TRUE	0.0404278	0.011386	0.196233	-0.634833	-0.831067
A0A024CKY0	K7:W7	TRUE	0.0404278	0.0114153	-0.0154667	0.648533	0.664
A0A3B6TRH0	K7:W7	TRUE	0.0404278	0.0115445	-0.955667	0.747433	1.7031
A0A3B6MVI8	K7:W7	TRUE	0.0404278	0.0115837	-0.428733	0.3582	0.786933
A0A3B5ZPT5	K7:W7	TRUE	0.0404278	0.0117433	-0.5633	0.244567	0.807867
A0A3B6I3B8	K7:W7	TRUE	0.0404278	0.0143933	-0.1432	0.626333	0.769533
W5E0K4	K7:W7	TRUE	0.0404278	0.0144509	-0.491033	-1.10627	-0.615233
A0A1D5UB33	K7:W7	TRUE	0.0404278	0.0155401	-1.37943	0.9511	2.33053
A0A3B6JLF7	K7:W7	TRUE	0.0404278	0.0155806	0.0153	0.916867	0.901567
A0A3B6IN82	K7:W7	TRUE	0.0404278	0.0160032	-0.1528	0.730133	0.882933
A0A1D5UUP9	K7:W7	TRUE	0.0404278	0.0165039	0.768	-0.0511667	-0.819167
A7UME6	K7:W7	TRUE	0.0404278	0.0179955	0.272833	-0.363767	-0.6366
A0A3B6ASD8	K7:W7	TRUE	0.0404278	0.0182173	-0.576567	0.139367	0.715933
A0A3B6HSU5	K7:W7	TRUE	0.0404278	0.0182765	-0.381833	0.641133	1.02297
A0A3B6LUV8	K7:W7	TRUE	0.0404278	0.0197644	-0.1296	1.00967	1.13927
A0A3B6TZD9	K7:W7	TRUE	0.0404278	0.0204353	-0.4076	0.379633	0.787233
A0A3B6JDJ0	K7:W7	TRUE	0.0404278	0.0221719	0.371367	-0.71	-1.08137
A0A3B5ZWI4	K7:W7	TRUE	0.0404278	0.0225082	0.0216667	0.6378	0.616133
W5EH10	K7:W7	TRUE	0.0404278	0.0231761	0.675867	0.0217667	-0.6541
A0A3B6JGH7	K7:W7	TRUE	0.0404278	0.0236269	0.0296667	0.702233	0.672567
P04464	K7:W7	TRUE	0.0404278	0.0250457	0.3236	-0.593833	-0.917433
A0A1D5ZL98	K7:W7	TRUE	0.0404278	0.0251406	-0.0498	0.763333	0.813133
A0A3B5ZXC0	K7:W7	TRUE	0.0404278	0.0253754	-0.424833	-1.0733	-0.648467
A0A481S2H0	K7:W7	TRUE	0.0404278	0.0341054	0.628	-0.0727667	-0.700767
A0A3B5ZZW2	K7:W7	TRUE	0.0404278	0.0362318	0.615967	-0.4263	-1.04227
Q75QN8	K7:W7	TRUE	0.0404278	0.0363593	-0.495433	0.172867	0.6683
A0A3B5XSW2	K7:W7	TRUE	0.0404278	0.036497	0.206	-0.5441	-0.7501
A0A3B6KRE9	K7:W7	TRUE	0.0404278	0.0411013	-0.2607	0.4582	0.7189
A0A3B6R8P8	K7:W7	TRUE	0.0404278	0.0412294	0.528733	1.1469	0.618167
Q41585	K7:W7	TRUE	0.0404278	0.0416869	-0.535033	0.846967	1.382
A0A3B5XZW7	K7:W7	TRUE	0.0404278	0.0437162	-0.633433	-0.0043	0.629133
A0A3B6JIZ5	K7:W7	TRUE	0.0404278	0.0486051	0.00686667	-0.730567	-0.737433
A0A3B6PG16	K7:W7	TRUE	0.0404278	0.0487018	-0.5791	0.189167	0.768267
A0A3B6H468	K7:W7	TRUE	0.0404278	0.0496729	-0.453933	0.388067	0.842
A0A3B6SMV6	K7:W7	TRUE	0.0404278	0.0497846	0.0305667	0.679467	0.6489
