# Supplementary material for: Transcriptome and Proteome Co-Profiling Offers an Understanding of Pre-Harvest Sprouting (PHS) Molecular Mechanisms in Wheat (Triticum aestivum)
Source: Plants (Basel). 2022 Oct 22;11(21):2807. doi: 10.3390/plants11212807 (PMC9657071; doi:10.3390/plants11212807)
Supplement: Supplementary file 1 [file plants-11-02807-s001.zip › supplementaryinformation/Supplementary table S6.xlsx]

## Sheet: K0 vs K7
Category	GO number	GO annotation	matched	p-value	-log10(p-value)	sum of difference	matched_list
BP	GO:0009737	response to abscisic acid	11	4.52357e-08	7.34452	16.6068	A0A0H4MAT1;W5D5Z6;Q9ZR70;A0A3B6ECW9;A0A3B6GSZ4;A0A3B5XYS8;A0A3B6HW41;A0A3B6KQU7;A0A3B5YXU6;A0A3B5ZWI4;A0A3B6JGH7
BP	GO:0006952	defense response	10	1.40351e-05	4.85278	6.3057	A0A077RW06;A0A1D5UXT7;A0A1D5ZL98;A0A3B6HXP8;A0A3B6KCF5;A0A3B6QDG4;A0A3B6MVI8;A0A3B6GXX9;A0A3B6SNK2;A0A3B6C126
BP	GO:0006096	glycolytic process	8	0.00099409	3.00257	3.91747	A0A1D5WMF1;W5D322;A0A3B5YUP3;A0A3B6EM13;A0A3B6SMQ1;A0A3B6IR14;A0A3B5Z289;A0A3B5ZN99
BP	GO:0009793	embryo development ending in seed dormancy	6	5.28806e-06	5.2767	12.4449	A0A3B6SLF2;A0A3B6NQS5;A0A3B6RDM2;A0A3B6TPI1;A0A3B6B5W8;A0A3B6MQK1
BP	GO:0009631	cold acclimation	6	1.56634e-05	4.80512	6.83143	A0A0H4MAT1;W5D5Z6;A0A3B6GSZ4;A0A3B6HW41;A0A3B6KQU7;A0A3B6JGH7
BP	GO:0009414	response to water deprivation	6	1.30654e-05	4.88388	6.83143	A0A0H4MAT1;W5D5Z6;A0A3B6GSZ4;A0A3B6HW41;A0A3B6KQU7;A0A3B6JGH7
BP	GO:0019915	lipid storage	5	2.95101e-06	5.53003	8.07223	A0A3B6LLH7;A0A3B5XV85;A0A3B6KKN8;A0A3B6RDA7;A0A3B6MQN2
BP	GO:0022414	reproductive process	4	5.47735e-06	5.26143	5.91577	A0A3B6GW81;I3NM41;A0A3B6LLH7;A0A3B6MQN2
BP	GO:0006355	regulation of transcription, DNA-templated	3	1.85847e-07	6.73084	-1.6765	A0A3B6MRL7;A0A3B6A2U4;A0A3B6KPR6
CC	GO:0016021	integral component of membrane	37	3.13601e-33	32.5036	10.4526	W5B8D6;A0A341WW92;W5EUY8;W5D653;W4ZPL7;W5DVC9;A0A3B5Y6J8;A0A3B6LIF4;A0A3B6I387;O21360;A0A3B6B862;A0A3B6GW81;A0A3B6AZF5;A0A3B6THI2;A0A3B6GM56;I3NM41;A0A3B6LLH7;A0A3B6C7C1;A0A3B5ZZW2;A0A3B6ILB5;A0A3B6TR54;A0A3B6H2I2;A0A3B6PI06;A0A3B6LMJ2;A0A3B6SQU7;A0A3B6RDA7;A0A3B6KRS0;A0A3B6JKP7;A0A3B6TLM8;A0A3B6GTZ4;A0A3B5ZQA1;A0A3B6MQN2;A0A3B6NQ47;A0A3B6I0W4;A0A3B6RHJ2;A0A3B6JRT1;A0A3B6NSS3
CC	GO:0005634	nucleus	32	1.71758e-13	12.7651	9.71353	P29557;W5C851;W5FCE8;W5G076;M4VSR0;A0A1D6CXF2;A0A3B6MRL7;A0A3B6GZ31;A0A3B6KRY8;A0A3B6EII0;A0A3B6FVD4;A0A3B6SHA8;A0A3B6PMH4;A0A3B6C3H5;A0A3B6JMW4;A0A3B6KP61;A0A3B6GVJ6;A0A3B5YVJ5;A0A3B6RHN6;A0A3B6LFH5;A0A3B5Y8J7;A0A3B6NQW1;A0A3B6LV22;A0A3B6RIB9;A0A3B6QC63;A0A3B6A2U4;A0A3B6B146;A0A3B6SMV6;A0A3B6I4R9;A0A3B6NRZ2;A0A3B6KPR6;Q6W8Q2
CC	GO:0005829	cytosol	30	0.000308986	3.51006	2.92463	Q9ZR34;F4Y594;W5H014;A0A1D5WMF1;W5GWI9;W5C7G6;A0A3B5ZRV5;A0A3B5YUP3;A0A3B6EM13;A0A3B6SMQ1;A0A3B6MV44;A0A3B5ZYX1;A0A3B6GNX8;A0A3B5Z289;A0A3B5ZN99;A0A3B5YVJ5;A0A3B6LFH5;A0A3B6NQW1;A0A3B6CB61;A0A3B6GM87;A0A3B6RIB9;A0A3B6PT84;A0A3B6C7Y4;A0A3B6TN66;A0A3B5Z0D1;A0A3B6EDY7;A0A3B6QEH8;A0A3B6B781;Q6W8Q2;W5DYE3
CC	GO:0022625	cytosolic large ribosomal subunit	10	5.47771e-05	4.2614	2.58073	W5I3L0;Q7X744;W5HFJ0;W5H631;W5E6W1;A0A3B5Y4T9;A0A3B6MZQ3;A0A3B6C571;A0A3B6DCS5;A0A1D5W7I4
CC	GO:0005886	plasma membrane	6	1.70142e-07	6.76919	1.0479	F4Y594;A0A3B6A3D9;A0A3B6LFE7;A0A3B6C8Z3;A0A3B6DFL7;A0A3B6MIQ1
CC	GO:0012511	monolayer-surrounded lipid storage body	6	4.15557e-08	7.38137	9.4497	A0A3B6GW81;I3NM41;A0A3B6LLH7;A0A3B5XV85;A0A3B6RDA7;A0A3B6MQN2
CC	GO:0009507	chloroplast	2	0.000240746	3.61844	-3.06847	A0A3B6JL78;A0A3B6C7G7
MF	GO:0005524	ATP binding	25	1.0367e-13	12.9843	-6.51697	F4Y594;W5AFW9;A0A1D5UUP9;A0A3B5ZRV5;A0A3B5YUP3;A0A3B6RIG2;A0A3B6I589;A0A3B6JLI9;A0A3B6NXW9;A0A3B6I1J0;A0A3B6GNX8;A0A3B5Z289;A0A3B6JMW4;A0A3B6KP61;A0A3B5YVJ5;A0A3B6LFH5;A0A3B5Z1T0;Q9ZTW6;A0A3B6PJH5;A0A3B6C8B8;A0A3B5YY75;A0A3B6SRR2;A0A3B6JLM5;A0A3B6KS94;A0A3B6EDY7
MF	GO:0051082	unfolded protein binding	13	1.92311e-05	4.716	4.93523	F4Y594;A0A1D5UUP9;A0A3B6IQX6;A0A3B6HQA9;A0A3B6I1I5;A0A3B6LNL0;A0A3B6JLI9;A0A3B6NXW9;A0A3B6PI06;A0A3B6GSG2;A0A3B6B0K8;A0A077RXP2;A0A3B6C7G7
MF	GO:0004867	serine-type endopeptidase inhibitor activity	12	0.00016762	3.77567	11.9403	A9UIE4;A0A3B6JDS9;A0A3B6KQL2;A0A3B6TY76;C7C4X0;A0A3B5ZPJ2;A0A3B6ITU0;A0A3B5ZMV0;A0A3B5ZMT2;Q9ST58;Q9ST57;P81713
MF	GO:0003677	DNA binding	9	3.95282e-07	6.40309	1.34177	W5C851;W5E476;A0A3B6MRL7;A0A3B6TRW0;A0A3B6FVD4;A0A3B6SK37;A0A3B6QC63;A0A3B6I4R9;A0A3B6NRZ2
MF	GO:0004032	alditol:NADP+ 1-oxidoreductase activity	5	0.000123823	3.9072	1.46637	A0A3B6MV44;A0A3B5ZYX1;A0A3B6C7Y4;A0A3B5Z0D1;W5DYE3
MF	acyl-carrier-protein] dehydratase activity	3-hydroxypalmitoyl-	4	1.85352e-06	5.732	-2.20973	A0A3B6B2N0;A0A3B6B2N0;A0A3B6B2N0;A0A3B6B2N0
MF	GO:0004560	alpha-L-fucosidase activity	3	0.000677185	3.16929	-0.0418333	A0A3B6RN82;A0A3B6TN90;A0A3B6MV02
MF	GO:0005506	iron ion binding	2	0.000691338	3.16031	-1.7909	A0A3B5Y6J8;A0A3B6LUH0
MF	GO:0047918	GDP-mannose 3,5-epimerase activity	2	0.000482642	3.31637	-2.8073	A0A0C4BIT2;A0A3B6LQ83
MF	GO:0004474	malate synthase activity	2	0.000322994	3.49081	-0.787633	A0A3B6C8Z3;A0A3B6DFL7
MF	GO:0004672	protein kinase activity	1	5.9098e-08	7.22843	-0.9285	A0A3B6A3D9

## Sheet: W0 vs W7
Category	GO number	GO annotation	matched	p-value	sum of difference	-log10(p-value)	matched_list
BP	GO:0009737	response to abscisic acid	8	6.60367e-06	16.2522	5.18021	A0A0H4MAT1;W5D5Z6;Q9ZR70;A0A3B6ECW9;A0A3B5XYS8;A0A3B6HW41;A0A3B5YXU6;A0A3B6JGH7
BP	GO:0006952	defense response	6	6.3107e-06	-1.23747	5.19992	A0A077RW06;A0A060AJU9;A0A1D5ZL98;A0A3B6HXP8;A0A3B6KCF5;A0A3B6LGC6
BP	GO:0009793	embryo development ending in seed dormancy	5	2.86406e-05	11.7145	4.54302	A0A3B6SLF2;A0A3B6NQS5;A0A3B6RDM2;A0A3B6TPI1;A0A3B6B5W8
BP	GO:0009631	cold acclimation	4	0.000848578	6.69537	3.07131	A0A0H4MAT1;W5D5Z6;A0A3B6HW41;A0A3B6JGH7
BP	GO:0009414	response to water deprivation	4	0.000751335	6.69537	3.12417	A0A0H4MAT1;W5D5Z6;A0A3B6HW41;A0A3B6JGH7
BP	GO:0006355	regulation of transcription, DNA-templated	3	9.45364e-06	-0.257867	5.0244	A0A3B6KMS8;A0A3B6MRL7;A0A3B6TR77
BP	GO:0019915	lipid storage	3	0.000677728	4.44207	3.16894	A0A3B6KKN8;A0A3B6RDA7;A0A3B5Y776
BP	GO:0140042	lipid droplet formation	2	0.000902551	1.99957	3.04453	A0A3B6JIC0;A0A3B6KKN8
BP	GO:0016567	protein ubiquitination	1	0.000314454	-0.846167	3.50244	W5ADS2
CC	GO:0005634	nucleus	36	1.69635e-07	15.9079	6.77049	P29557;W5C851;W5ADS2;W5FCE8;C1K737;W5I1R7;A0A125RLL8;W5G076;W5CL20;A0A1D6CXF2;A0A3B6N0V9;A0A3B6KMS8;A0A3B6MRL7;A0A3B6C4D7;A0A3B6KRY8;A0A3B6ARQ4;A0A3B6EII0;A0A3B6NJC8;A0A3B6FVD4;A0A3B6SHA8;A0A3B6KP61;A0A3B6GVJ6;A0A3B5YVJ5;A0A3B5ZSR1;A0A3B6ITL4;A0A3B6LFH5;A0A3B5Y8J7;A0A3B6NQW1;A0A3B6RIB9;A0A3B6QC63;A0A3B6B146;A0A3B6TR77;A0A3B6IJZ7;A0A3B6SMV6;A0A3B6NRZ2;A0A3B5YTB0
CC	GO:0016021	integral component of membrane	32	1.59644e-26	4.7998	25.7968	W5B8D6;A0A1D5UTZ7;Q0GJJ2;W5EUY8;D8L9J3;W5D653;W5DVC9;A0A2X0SQF2;A0A3B6LIF4;O21360;A0A3B6A0V1;A0A3B6AZF5;A0A3B6JIC0;A0A3B6GM56;A0A3B6MRT6;Q00810;A0A3B6ILB5;A0A3B6HSU5;A0A3B6H2I2;A0A3B6SQU7;A0A3B6SEN2;A0A3B6RDA7;A0A3B6KRS0;A0A3B6JKP7;A0A3B6TLM8;A0A3B6GTZ4;A0A3B5ZQA1;A0A3B6ED17;A0A3B6DAR8;A0A3B6B2D3;A0A3B6NSS3;A0A3B5Y776
CC	GO:0022625	cytosolic large ribosomal subunit	12	2.3166e-07	1.28857	6.63515	W5I3L0;Q7X744;Q5I7L3;W5HFJ0;W5H631;W5D7B8;A0A3B6B424;A0A3B5Y4T9;A0A3B6MZQ3;A0A3B6C571;A0A3B6DCS5;A0A1D5W7I4
CC	GO:0022627	cytosolic small ribosomal subunit	8	6.69982e-06	4.2108	5.17394	A0A1D5UKZ4;W5I1R7;W5BFB7;W5ASA4;W5FPA7;A0A3B6GY08;A0A3B6S9M7;A0A3B6ELF5
CC	GO:0016020	membrane	4	0.000531755	-0.836567	3.27429	B2B9T8;A0A3B6NNT3;A0A3B6JLF7;A0A3B6NSS3
CC	GO:0005886	plasma membrane	3	7.6366e-08	0.667667	7.1171	A0A3B6EEL3;A0A3B6A3D9;A0A3B6LFE7
MF	GO:0003735	structural constituent of ribosome	23	3.91882e-07	6.40684	4.21783	A0A2X0SLI3;W5ADS2;W5I3L0;Q7X744;Q5I7L3;A0A1D5UKZ4;W5HFJ0;W5I1R7;W5H631;W5BFB7;W5D7B8;W5ASA4;W5FPA7;A0A3B6GY08;A0A3B6S9M7;A0A3B6B424;A0A3B5Y4T9;A0A3B6MZQ3;A0A3B6ELF5;A0A3B6TP41;A0A3B6C571;A0A3B6DCS5;A0A1D5W7I4
MF	GO:0005524	ATP binding	19	4.16833e-12	11.38	-3.19707	W5AFW9;A0A1D5UUP9;A0A0C4BKA8;A0A3B5YTL5;A0A3B6RIG2;A0A3B6ARQ4;A0A3B6I1J0;A0A3B5Z289;A0A3B6KP61;A0A3B5YVJ5;A0A3B6LQC6;A0A3B6ITL4;A0A3B6LFH5;A0A3B6C8B8;A0A3B5YY75;A0A3B6SRR2;A0A3B6JLM5;A0A3B6KS94;A0A3B6EDY7
MF	GO:1990404	protein ADP-ribosylase activity	2	0.000772602	3.11204	-0.5247	A0A3B5ZYY5;A0A3B5Z1F3
MF	GO:0080042	ADP-glucose pyrophosphohydrolase activity	2	0.000324957	3.48817	-0.4136	A0A3B6RBW9;A0A3B6I1E3
MF	GO:0080041	ADP-ribose pyrophosphohydrolase activity	2	0.000324957	3.48817	-0.4136	A0A3B6RBW9;A0A3B6I1E3
MF	GO:0004672	protein kinase activity	1	1.63491e-06	5.78651	-0.3701	A0A3B6A3D9

## Sheet: K0 vs W0
Category	GO number	GO annotation	matched	p-value	-log10(p-value)	sum of difference	matched_list
BP	GO:0022414	reproductive process	4	1.40718e-06	5.85165	5.93263	A0A3B6GW81;I3NM41;A0A3B6LLH7;A0A3B6MQN2
BP	GO:0070150	mitochondrial glycyl-tRNA aminoacylation	2	0.000895969	3.04771	-0.722667	A0A3B6RIG2;A0A3B6SIG7
CC	GO:0016021	integral component of membrane	30	1.05533e-21	20.9766	15.3868	A0A1D5UB33;W5B8D6;A0A341WW92;W5EUY8;W5D653;W4ZPL7;A0A3B5Y6J8;A0A3B6LIF4;A0A3B6I387;O21360;A0A3B6B862;A0A3B6H1C1;A0A3B6GW81;A0A3B6AZF5;A0A3B6THI2;I3NM41;A0A3B6LLH7;A0A3B6C7C1;Q00810;A0A3B5ZZW2;A0A3B6TR54;A0A3B6PI06;A0A3B6SQU7;A0A3B6SEN2;A0A3B6TLM8;A0A3B6QDI1;A0A3B6MQN2;A0A3B6BY72;A0A3B6I0W4;A0A3B6RHJ2
CC	GO:0005634	nucleus	19	1.34385e-11	10.8717	-2.64473	W5FCE8;Q8LRU5;W5CL20;A0A3B6MRL7;A0A3B6KRY8;A0A3B6SHA8;A0A3B6PMH4;A0A3B6RLA3;A0A3B6C3H5;A0A3B6KP61;A0A3B6KGS2;A0A3B5ZSR1;A0A3B6ITL4;A0A3B6LV22;A0A3B6B146;A0A3B6TR77;A0A3B6NRZ2;A0A3B6KPR6;Q6W8Q2
CC	GO:0012511	monolayer-surrounded lipid storage body	4	8.57924e-06	5.06655	5.93263	A0A3B6GW81;I3NM41;A0A3B6LLH7;A0A3B6MQN2
CC	GO:0005886	plasma membrane	2	2.92803e-07	6.53342	-1.09737	A0A3B6A3D9;A0A3B6C8Z3
MF	GO:0004867	serine-type endopeptidase inhibitor activity	13	1.17942e-06	5.92833	13.4322	A0A1D5UB33;A0A1D5ZVN9;M4VP35;A0A3B6JDS9;A0A3B6KQL2;A0A3B6TY76;A0A3B6ITU0;A0A3B6ECD1;A0A3B5ZMV0;A0A3B6IPZ0;A0A077RU53;Q9ST57;P81713
MF	GO:0005524	ATP binding	13	1.5099e-12	11.8211	-7.0465	A0A1D5UUP9;A0A3B6RIG2;A0A3B6SIG7;A0A3B6I589;A0A3B6JLI9;A0A3B6I1J0;A0A3B6KP61;A0A3B6ITL4;A0A3B5Z1T0;Q9ZTW6;A0A3B6SRR2;A0A3B6JLM5;A0A3B6KS94
MF	GO:0003677	DNA binding	8	0.0001804	3.74376	-0.885233	W5E476;W5CL20;A0A3B6MRL7;A0A3B6TRW0;A0A3B6SK37;A0A3B6KGS2;A0A3B6TR77;A0A3B6NRZ2
MF	GO:0004032	alditol:NADP+ 1-oxidoreductase activity	6	1.39563e-06	5.85523	0.3599	A0A3B6MV44;A0A3B5ZYX1;A0A3B6C7Y4;A0A3B5Z0D1;A0A3B6AZC8;W5DYE3
MF	GO:0047834	D-threo-aldose 1-dehydrogenase activity	6	4.67919e-05	4.32983	0.5295	A0A3B5ZYX1;A0A3B6PTR2;A0A3B6C7Y4;A0A3B5Z0D1;A0A3B6AZC8;W5DYE3
MF	GO:0004568	chitinase activity	5	0.000842381	3.07449	-0.624167	Q4W6G2;A0A3B6TZD9;A0A3B6MVK5;A0A3B6KMY1;A0A3B6LPM5
MF	GO:0004560	alpha-L-fucosidase activity	3	0.000247999	3.60555	1.23047	A0A3B6RN82;A0A3B6KJB0;A0A3B6TN90
MF	GO:0047918	GDP-mannose 3,5-epimerase activity	2	0.00024242	3.61543	-2.0622	A0A0C4BIT2;A0A3B6LQ83
MF	GO:1990404	protein ADP-ribosylase activity	2	0.000577105	3.23874	1.48947	A0A3B5ZYY5;A0A3B5Y3Y4
MF	GO:0080042	ADP-glucose pyrophosphohydrolase activity	2	0.00024242	3.61543	-1.092	A0A3B6RBW9;A0A3B6I1E3
MF	GO:0080041	ADP-ribose pyrophosphohydrolase activity	2	0.00024242	3.61543	-1.092	A0A3B6RBW9;A0A3B6I1E3
MF	GO:0004672	protein kinase activity	1	1.54728e-05	4.81043	-0.4192	A0A3B6A3D9

## Sheet: K7 vs W7
Category	GO number	GO annotation	matched	p-value	-log10(p-value)	sum of difference	matched_list
BP	GO:0009737	response to abscisic acid	9	8.72693e-08	7.05914	7.16843	A0A0H4MAT1;W5D5Z6;A0A3B5XYS8;A0A3B6HW41;A0A3B6KQU7;A0A3B6NTR2;A0A3B5YXU6;A0A3B5ZWI4;A0A3B6JGH7
BP	GO:0009631	cold acclimation	6	1.20729e-06	5.91819	4.69	A0A0H4MAT1;W5D5Z6;A0A3B6HW41;A0A3B6KQU7;A0A3B6NTR2;A0A3B6JGH7
BP	GO:0009414	response to water deprivation	6	1.00201e-06	5.99913	4.69	A0A0H4MAT1;W5D5Z6;A0A3B6HW41;A0A3B6KQU7;A0A3B6NTR2;A0A3B6JGH7
BP	GO:0006097	glyoxylate cycle	2	0.000926154	3.03332	-0.373833	A0A3B6C8Z3;A0A3B6DFL7
CC	GO:0016021	integral component of membrane	28	5.84596e-19	18.2331	8.10243	A0A1D5UB33;A0A1D5UTZ7;Q0GJJ2;A0A341WW92;W5EUY8;D8L9J3;A0A2X0SQF2;A0A3B6LIF4;A0A3B6I387;A0A3B6B862;A0A3B6H1C1;A0A3B6THI2;A0A3B6GM56;A0A3B6C7C1;A0A3B6PS48;A0A3B5ZZW2;A0A3B6KEM6;A0A3B6N2J3;A0A3B6HSU5;A0A3B6LMJ2;A0A3B6SQU7;A0A3B6SEN2;A0A3B6RDA7;A0A3B6PP36;A0A3B6GTZ4;A0A3B6I0W4;A0A3B6B2D3;A0A3B6NSS3
CC	GO:0005634	nucleus	18	4.89657e-10	9.31011	-0.9645	W5ADS2;C1K737;Q8LRU5;A0A1D6CXF2;A0A3B6MRL7;A0A3B6ARQ4;A0A3B6NJC8;A0A3B6KP61;A0A3B5YVJ5;A0A3B6KGS2;A0A3B6QES1;A0A3B6H0S2;A0A3B6RIB9;A0A3B6QC63;A0A3B6A2U4;A0A3B6IJZ7;A0A3B6SMV6;A0A3B6I4R9
CC	GO:0005886	plasma membrane	3	1.15122e-05	4.93884	-1.12217	A0A3B6LFE7;A0A3B6C8Z3;A0A3B6DFL7
MF	GO:0005524	ATP binding	13	1.45951e-10	9.83579	-5.02457	A0A1D5UUP9;A0A0C4BKA8;A0A3B5YTL5;A0A3B5ZRV5;A0A3B6LKX0;A0A3B6ARQ4;A0A3B6JLI9;A0A3B6KP61;A0A3B5YVJ5;A0A3B5Z1T0;A0A3B6SRR2;A0A3B6JLM5;A0A3B6JMK0
MF	GO:0004474	malate synthase activity	2	0.00013049	3.88442	-0.373833	A0A3B6C8Z3;A0A3B6DFL7
