# Supplementary material for: Transcriptome and Proteome Co-Profiling Offers an Understanding of Pre-Harvest Sprouting (PHS) Molecular Mechanisms in Wheat (Triticum aestivum)
Source: Plants (Basel). 2022 Oct 22;11(21):2807. doi: 10.3390/plants11212807 (PMC9657071; doi:10.3390/plants11212807)
Supplement: Supplementary file 1 [file plants-11-02807-s001.zip › supplementaryinformation/Supplementary table S7.xlsx]

## Sheet: Sheet2
Gene ID	Description	Expression
Spliceosome pathway genes
TraesCS1A02G160500	pre-mRNA-processing protein 40C-like isoform X1 [KO:K12824]	1.0326
TraesCS1B02G176100	pre-mRNA-processing protein 40C-like isoform X1 [KO:K12824]	1.02923
TraesCS1B02G254400	sm-like protein LSM5 [KO:K12624]	1.85715
TraesCS1D02G157600	pre-mRNA-processing protein 40C-like isoform X1 [KO:K12824]	1.03765
TraesCS1D02G242900	sm-like protein LSM5 [KO:K12624]	1.08942
TraesCS2A02G331400	small nuclear ribonucleoprotein SmD1a-like [KO:K11087]	1.09141
TraesCS4B02G156200	serine/arginine-rich SC35-like splicing factor SCL28 [KO:K12900]	1.33603
TraesCS4D02G143400	splicing factor U2af large subunit B isoform X1 [KO:K12837]	1.07262
TraesCS6A02G315200	SNW/SKI-interacting protein A-like [KO:K06063]	1.12737
TraesCS6D02G294500	SNW/SKI-interacting protein A [KO:K06063]	1.40631
TraesCS7A02G279300	peptidyl-prolyl cis-trans isomerase CYP18-2-like [KO:K12733] [EC:5.2.1.8]	1.68417
TraesCS7A02G323400	protein mago nashi homolog 2 [KO:K12877]	1.71842
TraesCS7B02G180900	peptidyl-prolyl cis-trans isomerase CYP18-2-like isoform X1 [KO:K12733] [EC:5.2.1.8]	2.09
Proteasome pathway genes
TraesCS1B02G319100	proteasomesubunitalphatype-3-like[KO:K02727][EC:3.4.25.1]	1.96531
TraesCS2B02G196400	proteasomesubunitalphatype-6-B-like[KO:K02730][EC:3.4.25.1]	3.66799
TraesCS6A02G097800	proteasomesubunitalphatype-1-like[KO:K02725][EC:3.4.25.1]	1.44032
TraesCS6A02G145800	proteasomesubunitbetatype-3-like[KO:K02735][EC:3.4.25.1]	1.36714
TraesCS6D02G135100	proteasomesubunitbetatype-3-like[KO:K02735][EC:3.4.25.1]	1.6167
TraesCS7A02G083200	proteasomesubunitbetatype-6-like[KO:K02738][EC:3.4.25.1]	1.07918
TraesCS7A02G130500	proteasomesubunitalphatype-4-1[KO:K02728][EC:3.4.25.1]	1.08504
TraesCS7B02G170000	proteasomesubunitalphatype-7-A[KO:K02731][EC:3.4.25.1]	1.01539
TraesCS7B02G322000	26Sproteasomenon-ATPaseregulatorysubunit2homologA-likeisoformX1[KO:K03028]	1.84917
TraesCS7D02G510600	uncharacterizedproteinLOC123166732isoformX1[KO:K02735][EC:3.4.25.1]	1.55841
		0
