# Supplementary material for: Transcriptome and Proteome Co-Profiling Offers an Understanding of Pre-Harvest Sprouting (PHS) Molecular Mechanisms in Wheat (Triticum aestivum)
Source: Plants (Basel). 2022 Oct 22;11(21):2807. doi: 10.3390/plants11212807 (PMC9657071; doi:10.3390/plants11212807)
Supplement: Supplementary file 1 [file plants-11-02807-s001.zip › supplementaryinformation/Supplementary table S8.xlsx]

## Sheet: DEG Primer list
Supplementary Table. DEG validation primer list
Gene description	Forward(5'→3')	Reverse(5'→3')
K0 vs W0 up-regulaton
Mitogen-activated protein kinase	TCTTTCCAGGAACCGAGTGC	AGGTCAATGGCAAGAGGGTG
Ethylene receptor	GCGAGGAAGAGAGGTACAGC	GTTGCACATGCCGAAGCTAG
Molybdopterin biosynthesis protein CNX1	CAGGTTGCTGCCTCTCAGAA	CTGGAACCACAGCAGTAGCA
S-adenosylmethionine synthase	TACGTGTCCACACTGTGCTC	CGTGAGGTCCACCAATGACA
Serine/threonine-protein kinase	ATCTGTGCTTGATTGGCCCA	TGCATGCTGCTGGTTTTCAC
K0 vs W0 down-regulaton
Gamma gliadin-A3	TCCATCGTCATGCAGCAAGA	TCGGACATACACGTTGCACA
UDP-arabinopyranose mutase%2C Pollen wall morphogenesi	GATCCCCTTCTTCCAGTCCG	GCCTCGATCCATGTGACCAT
Serine/threonine-protein kinase RIO1	TCTTGGTGCAGACGTTGGAT	TTTTGTGCTGGTCGTGCTTC
WD repeat-containing protein GTS1	CCGCAAGTGATGTGCTCTTG	TCCAGTCCCACAACAGAACC
Dolichyl-diphosphooligosaccharide--protein glycosyltransferase 48 kDa subunit	GTCAGTACCTCTACGACGGC	ATTGCTTCCGGGTCCTCATC
K7 vs W7 up-regulaton
uncharacterized protein TaDOG1L1	GAG TGC TGG ATC TTG GAG CA	CAG AGG TAG AGG CTC TCG GT
ABI3/VP1 transcription factor family protein	GCT GTG CAG AGC ACT CCT TC	CTC GAT CCC GAA GCT GGG TA
9-cis-epoxycarotenoid dioxygenase NCED6%2C chloroplastic	GGACATGGACTACTCAGCGG	TGAGTGGTTGAAAGGGGAGC
WAT1-related protein	AGATTGGGTCCTTGGCTGTG	TGATGACCTGGATGATGGCG
ABA response element binding factor	GGTGTGGGCTGAGATCAACA	CTGCTCCAATGTCAACTCGC
K7 vs W7 down-regulaton
Cold induced protein	GAGAAGAAGAGCGTCGAGGG	GGTACCCTTCAGCCTTCTCG
Carboxypeptidase	TCAACCATGATGCTGGCAGT	TGGTCGCCATGAGTCAACAA
Sucrose:fructan 6-fructosyltransferase	TACATGAGCGATCCCAACGG	CGAGGATGTCGTACCACTGG
Xyloglucan endotransglucosylase/hydrolase	GCCGACTTCCACACCTACAA	GCTCCAGTCGATCTTGACGT
Fructose-bisphosphate aldolase	TGAGTCATGGTGCCAAGGTC	AAGCTCAGATGGGCCGTTAG

## Sheet: DEGs+DEPs Primer list
Supplementary Table. K7vsW7 DEGs/DEPs
Gene description	Forward(5'→3')	Reverse(5'→3')
K0 vs K7
Chloroplast small heat shock protein	GCA GGA GAA CAG GGA CAA CT	GGT CCA TCG TGT CAA GCA TC
Em-like protein GEA1	CTT CCG GTC AGC AGG AGA	GTG ACC CAT CTC GCG GTA TC
Peroxidase	GAC CCG TAT CCA GTT TGA GA	GTG TGT GGC AAG AGA AGT CC
Nascent polypeptide-associated complex subunit beta	GAA CAA GGA GAG GCT CAT GA	CGA GGT CGT CCT TGA AGA TG
Proteosome subunit alpha type	GTC ACT GTC GAG TAC ATC AC	GCG CAG GCT TCT CAG TAT AG
Homoserine dehydrogenase	GCA CTG TCA GGT GTT CAA CA	GTT TGC CAA AAC AAC GCA GC

## Sheet: Spliceosome, Proteosome pathway
Supplementary Table. Spliceosome, Proteosome pathway related gene validation
Gene ID	Gene description	Forward(5'→3')	Reverse(5'→3')
	Spliceosome pathway genes
TraesCS1B02G319100	proteasome subunit alpha type-3-like	GGT ATG ATC TGT CCG TCA CC	GGT GAA CAG AGT GAA GTC TC
TraesCS6D02G135100	proteasome subunit beta type-3-like	GTC GAT CTT CGA GTA CAA CG	CGA AGC TGG TAC AGT TTG TG
TraesCS7B02G170000	proteasome subunit alpha type-7-A	CAC TGT CGA GTA CAT CAC GC	GAA CTC GCG CAT GGA GTT GG
TraesCS7D02G510600	uncharacterized protein LOC 123166732 isoform X1	GAA GAA CTG CTT CGC CAT CG	CAG CTG GTA CAG CTT GTG CT
TraesCS1B02G254400	sm-like protein LSM5	GGT GCA TCG GAT CCA AGA TT	CCA TTG AGG AGG ATC TGA TC
TraesCS2A02G331400	small nuclear ribonucleoprotein SmD1a-like	GAA GCT GAA CAA CGA GAC GG	CCT CTC ACG CTG ATG TGA TC
TraesCS4D02G143400	splicing factor U2af large subunit B isoform X1	GAA GCA AGC AAT GCA ATG GC	CTT CTA ACC CTC CGG CTG AA
TraesCS6A02G315200	SNW/SKI-interacting protein A-like	CAC GTT CTA CGA CCA CAG CA	GTA CTG CGC GAG GAG GAT CT
TraesCS1B02G176100	pre-mRNA-processing protein 40C-like isoform X1	GTA GTC TCA CAT GCC AAT GC	GGC AAC CGA ATA GAT GCA GG

## Sheet: normalization primer
Supplementary Table. A housekeeping gene for normalization of relative transcription levels
Gene description	Forward(5'→3')	Reverse(5'→3')
TaActin	GCTGTTCCAGCCATCTCATGT	CGATCAGCAATTCCAGGAAAC
